# Supplementary material for: Prevalence and Factors Associated with Herpes Simplex Virus Type 2 Infection in Patients Attending a Baltimore City Emergency Department
Source: PLoS One. 2014 Jul 18;9(7):e102422. doi: 10.1371/journal.pone.0102422 (PMC4103852; doi:10.1371/journal.pone.0102422)
Supplement: Table S1 — Data used in analysis. Variables coded as follows: ID, subject identifier; Insured_0Yes_1No_2Medicare, 0 = insured 1 = not insured 2 = Medicare; Baltimore_Resident, 1 = yes 2 = no; MD_Resident 1 = yes 2 = no; ZipCode, resident zip code for subjects where the frequency was more than 40 individuals from that area; Gender_0F_1M, 0 = female 1 = male; Age, age in years; Race_0W_1B_2Other, 0 = non-Hispanic white 1 = non-Hispanic black 2 = other; Marital _ Status _0 Married_1Single_2 Divorced_3 Widowed, 0 = married 1 = not married 2 = divorced 3 = widowed; Employed_ 0Yes_1No_2 Retired_3Other, 0 = employed 1 = not employed 2 = retired 3 = other; HSV2_EIA_results, 0 = HSV-2 serologically negative 1 = HSV-2 serologically positive. (XLSX) [file pone.0102422.s001.xlsx]

## Sheet: Data
ID	Insured_0Yes_1No_2Medicare	Baltimore_Resident	MD_Resident	ZipCode	Gender_0F_1M	Age	Race_0W_1B_2Other	Marital _ Status _0 Married _1Single_2 Divorced_3 Widowed	Employed_ 0Yes_1No_2 Retired_3Other	HSV2_EIA_results
3841	2	1	1	21201	0	77.2293	0	3	1	1
3414	2	1	1	21201	0	55.1403	1	3	1	0
1198	2	1	1	21201	0	73.9165	1	3	2	1
29	0	1	1	21201	0	72.1424	1	3	2	1
5033	0	1	1	21202	0	42.0096	1	3	1	0
4752	2	1	1	21202	0	68.2847	1	3	1	1
4112	0	1	1	21202	0	77.065	1	3	1	1
3619	2	1	1	21202	0	65.2485	1	3	1	1
3272	2	1	1	21202	0	67.6632	1	3	1	1
3260		1	1	21202	0	78.2916	1	3	2	1
2735	0	1	1	21202	0	59.8686	1	3	1	1
2337	0	1	1	21202	1	69.1581	1	3	1	1
2087	1	1	1	21202	1	84.0958	1	3	2	1
1876	2	1	1	21202	0	81.117	1	3	2	1
10	2	1	1	21202	0	77.8891	1	3	2	1
4292	2	1	1	21205	0	68.0301	1	3	1	1
3801	0	1	1	21205	0	52.6434	1	3	1	1
3310	1	1	1	21205	0	49.6701	1	3	0	1
3257	2	1	1	21205	0	76.5339	1	3	2	0
2724	0	1	1	21205	0	72.616	1	3	2	1
2568	0	1	1	21205	0	87.0034	1	3	2	1
2301	0	1	1	21205	1	62.8036	1	3	2	0
2241	2	1	1	21205	0	64.9035	1	3	1	1
2029	2	1	1	21205	0	97.4949	1	3		1
1695	0	1	1	21205	0	69.8207	0	3	0	1
1694	2	1	1	21205	0	93.0705	1	3	1	1
1683	2	1	1	21205	0	89.0349	1	3	2	1
1241	2	1	1	21205	0	80.6297	1	3	2	1
720	0	1	1	21205	0	77.2539	1	3	1	1
684	2	1	1	21205	0	76.2409	1	3	2	1
3924	2	1	1	21206	0	82.2259	1	3	1	0
2888	2	1	1	21206	0	70.1958	1	3	2	1
2411	0	1	1	21206	0	78.7214	0	3	2	1
1850	2	1	1	21206	0	81.2293	1	3	2	1
4734	2	1	1	21212	0	81.1034	1	3	2	1
2250	0	1	1	21212	0	50.486	1	3	2	1
32	2	1	1	21212	0	86.4586	0	3	2	0
5192	2	1	1	21213	0	65.3388	1	3	1	1
5095	2	1	1	21213	0	82.0014	1	3	1	1
4841	1	1	1	21213	1	43.4661	1	3	0	1
4816	0	1	1	21213	0	54.7296	1	3	1	1
4732	0	1	1	21213	0	78.5626	1	3	1	1
4729	2	1	1	21213	0	91.0609	1	3	2	1
4727	2	1	1	21213	0	73.7112	1	3	1	0
4259	1	1	1	21213	0	83.3676	1	3	1	1
4256	2	1	1	21213	0	75.2799	1	3	1	1
3950	2	1	1	21213	1	78.3901	1	3	2	1
3741	2	1	1	21213	0	84.1807	1	3	2	1
3735	0	1	1	21213	0	84.6023	1	3	2	1
3515	2	1	1	21213	0	89.0294	1	3	2	1
3412	0	1	1	21213	0	42.6804	1	3	1	1
3067	2	1	1	21213	0	70.4668	1	3	1	1
2830	1	1	1	21213	0	58.7077	1	3	1	1
2823	2	1	1	21213	0	80.5284	1	3	1	1
2802	2	1	1	21213	0	83.655	1	3	2	1
2785	1	1	1	21213	1	45.3251	1	3	1	0
2737		1	1	21213	0	60.7885	0	3	1	1
2256	2	1	1	21213	0	49.1554	1	3	1	0
2207	2	1	1	21213	0	81.9795	1	3	1	1
1857	2	1	1	21213	0	64.5558	1	3	1	1
1777	0	1	1	21213	0	82.8145	1	3	2	1
1754	2	1	1	21213	1	57.4319	1	3	1	1
1312	2	1	1	21213	1	65.5661	1	3	2	0
1303	0	1	1	21213	0	65.1964	1	3	1	1
1006	2	1	1	21213	0	68.3231	1	3	1	1
901	0	1	1	21213	1	43.9069	1	3	0	1
774	0	1	1	21213	0	59.1704	1	3	1	1
680	1	1	1	21213	0	63.7837	1	3	1	1
478	2	1	1	21213	1	72.742	0	3	2	0
451	0	1	1	21213	0	54.3819	1	3	1	1
318	2	1	1	21213	0	81.6756	1	3	2	1
121	2	1	1	21213	0	88.8652	1	3	2	1
120	2	1	1	21213	0	89.6235	1	3	3	0
51	2	1	1	21213	0	76.0876	1	3	2	1
41	2	1	1	21213	0	62.757	1	3	1	1
40	2	1	1	21213	0	79.0253	1	3	2	1
23	0	1	1	21213	1	86.7159	1	3	2	1
17	2	1	1	21213	0	84.9966	1	3	2	1
12	2	1	1	21213	0	72.3806	1	3	1	1
11	2	1	1	21213	0	73.128	1	3	2	0
4090	0	1	1	21215	0	47.6386	1	3	1	1
3043	0	1	1	21215	0	59.5181	1	3	0	1
2704	2	1	1	21215	1	74.6776	1	3	1	1
1692	2	1	1	21215	0	74.3244	1	3	2	1
1329		1	1	21215	0	78.0835	1	3	2	1
1196	2	1	1	21215	0	66.308	1	3	2	1
301	2	1	1	21215	0	76.9555	1	3	1	1
4261	2	1	1	21216	0	60.0438	1	3	1	1
4041	2	1	1	21216	0	86.319	0	3	2	1
882	1	1	1	21216	0	52.6215	1	3	1	1
4250	2	1	1	21217	0	80.5996	1	3	1	1
1691	2	1	1	21217	0	81.7385	1	3	2	0
1686	2	1	1	21217	0	82.7324	1	3	2	1
1344	0	1	1	21217	0	55.5154	1	3	1	1
1244	2	1	1	21217	0	85.3607	1	3	2	1
5035	1	1	1	21218	0	48.9281	0	3	3	1
4737	2	1	1	21218	0	86.6694	1	3	2	1
3740	2	1	1	21218	0	83.2745	1	3	1	1
2913	0	1	1	21218	0	62.5763	1	3	0	0
2727	2	1	1	21218	1	86.0096	1	3	3	0
2198	0	1	1	21218	0	98.4148	1	3	1	0
2067	0	1	1	21218	0	42.9158	1	3	0	1
1751	2	1	1	21218	0	77.848	1	3	2	1
1703	2	1	1	21218	0	95.2444	1	3	1	0
1216	0	1	1	21218	0	64.219	1	3	2	1
1195	2	1	1	21218	0	74.6448	1	3	2	1
678	2	1	1	21218	0	67.7317	1	3	2	1
4742	2	1	1	21223	0	67.0719	1	3	1	0
4438	0	1	1	21223	1	60.8214	1	3	1	0
3610	1	1	1	21224	0	19.8029	2	3	3	0
3251	2	1	1	21224	0	91.9151	0	3	2	0
2824	0	1	1	21224	0	58.0205	0	3	0	0
2352	0	1	1	21224	0	60.1342	0	3	1	0
2205	2	1	1	21224	1	82.3765	0	3	1	0
1685	2	1	1	21224	0	69.6071	0	3	1	1
1606	2	1	1	21224	0	81.5578	0	3	1	0
189	2	1	1	21224	0	72.5558	1	3	1	1
183	2	1	1	21224	0	67.54	0	3	1	1
156	0	1	1	21224	0	45.6838	0	3	1	1
2	2	1	1	21224	0	86.6256	0	3	2	0
3733	2	1	1	21229	0	91.6632	1	3	2	1
3008	2	1	1	21229	0	82.4175	1	3	1	1
4830	2	1	1	21231	0	54.5243	1	3	1	1
4735	2	1	1	21231	0	79.7235	1	3	2	1
4335	0	1	1	21231	0	55.7974	1	3	1	1
4263	0	1	1	21231	0	87.258	0	3		0
4251	2	1	1	21231	0	89.2621	1	3	2	1
4241	0	1	1	21231	0	75.217	0	3	1	0
2214	2	1	1	21231	0	76.3094	1	3	2	1
1500	2	1	1	21231	0	82.4339	0	3	2	1
1229	2	1	1	21231	0	59.2361	1	3	1	1
1186	2	1	1	21231	0	95.54	0	3	2	0
380	2	1	1	21231	1	84.1916	0	3	2	1
356	0	1	1	21231	1	61.5277	1	3	1	1
4	2	1	1	21231	0	83.1622	1	3	1	1
5189	2	0	1		0	70.2806	0	3	2	0
5181	0	0	1		0	54.4695	0	3	1	0
5180	1	1	1		0	48.3066	1	3	1	1
5140	2	0	1		0	71.7426	0	3	1	0
4913	2	0	1		0	81.1964	0	3	2	0
4877	1	1	1		1	70.8939	1	3	0	0
4836	2	1	1		0	64.3997	1	3	1	1
4610	0	0	1		1	65.1828	0	3	2	0
4575	2	0	1		0	79.1595	0	3	2	0
4514	2	1	1		0	79.6249	0	3	1	1
4267	2	0	1		0	81.6153	1	3	2	1
4262	0	0	1		0	78.256	1	3	1	1
4155	1	0	1		0	41.8234	1	3	3	1
4133	0	0	1		0	47.2471	0	3	0	1
4069	2	0	1		0	80.9555	0	3	2	1
4009	2	0	1		1	84.3285	0	3	2	0
3752	2	0	1		0	72.9528	1	3	2	0
3676	2	1	1		1	65.2156	1	3	1	1
3606		0	1		0	67.3867	0	3	1	0
3574	2	0	1		0	66.2396	1	3	1	0
3283	0	1	1		0	71.0637	1	3	2	1
3205	0	0	1		0	43.0089	1	3	1	1
3181	1	1	1		0	71.3812	0	3	1	0
3084	2	0	1		0	69.8617	0	3	2	0
2927	1	0	1		0	53.1992	1	3	1	1
2712	2	0	1		1	78.7379	0	3	1	0
2655	0	0	1		0	75.7125	1	3	1	1
2449	2	0	1		0	47.8111	1	3	1	1
2267	0	1	1		0	65.0349	1	3	0	1
2212	0	0	1		1	59.1294	0	3	1	0
2186	1	0	1		1	34.5489	0	3	1	0
2181	2	0	1		0	69.7194	0	3	1	1
2132	2	0	1		0	70.59	0	3	2	0
2102	0	0	1		0	60.7228	0	3	1	0
2046	0	0	1		1	54.13	0	3	1	0
1997	2	0	1		1	51.0719	1	3	1	0
1958	0	1	1		1	76.1944	0	3	0	0
1869	2	0	1		1	60.2053	0	3	2	0
1782	2	1	1		0	87.2909	1	3	2	1
1722	2	1	1		0	81.3525	0	3	2	0
1693	2	1	1		0	90.0808	1	3	2	1
1684	2	1	1		0	87.3073	1	3	2	1
1619	1	1	1		1	49.4182	1	3	1	0
1609	2	0	1		1	68.2656	0	3	2	0
1308	2	1	1		0	74.13	0	3	2	0
1021	0	0	1		0	54.9678	2	3	0	0
1018	2	0	1		0	82.2834	2	3	1	0
967	2	0	1		0	87.1211	2	3	3	1
962	0	0	1		0	59.6331	0	3	0	1
263	2	1	1		1	83.9425	1	3	2	0
63	2	1	1		0	70.9706	1	3	2	1
5216	0	0	0		0	88.1697	0	3	1	0
5088	2	0	0		0	59.8193	1	3	1	0
4183		0	0		0	74.9295	1	3	2	1
4141	2	0	0		0	83.54	0	3	1	0
2656		0	0		1	78.6037	0	3	2	0
2548	2	0	0		1	89.6235	1	3	2	0
1678	1	0	0		0	55.1896	0	3	1	1
1587	2	0	0		0	76.5558	0	3	3	0
1130	2	0	0		1	83.3511	0	3	1	0
4345	0	1	1	21201	0	56.6735	0	2	1	1
4328	0	1	1	21201	0	44.5914	1	2	1	1
1357	2	1	1	21201	1	55.5264	1	2	2	1
748	2	1	1	21201	1	77.3717	1	2	2	1
4526	0	1	1	21202	0	50.7598	1	2	0	1
4253	0	1	1	21202	0	63.3046	1	2	1	1
4033	1	1	1	21202	0	39.1786	1	2	1	1
3865	0	1	1	21202	0	60.2491	1	2	1	1
3778	1	1	1	21202	1	52.0931	1	2	1	1
3761	2	1	1	21202	0	55.718	1	2	1	1
3333	2	1	1	21202	0	61.3279	1	2	1	1
3282	2	1	1	21202	0	69.9192	1	2	1	1
2797	0	1	1	21202	0	50.4066	1	2	1	1
1938	2	1	1	21202	1	51.9973	1	2	1	1
294	0	1	1	21202	0	31.9179	1	2	1	1
181	0	1	1	21202	1	64.3149	0	2	0	1
5065	2	1	1	21205	1	67.1376	1	2	2	1
4511	0	1	1	21205	0	58.9897	1	2	0	1
4486	1	1	1	21205	0	65.4976	1	2	1	0
4390	2	1	1	21205	1	45.8617	1	2	1	1
4276	0	1	1	21205	0	57.5414	0	2	3	1
4087	2	1	1	21205	0	69.7413	1	2	1	1
4045	2	1	1	21205	0	44.0684	0	2	1	1
3584	1	1	1	21205	0	59.9206	1	2	3	1
3498	0	1	1	21205	0	28.4572	1	2	0	0
3286		1	1	21205	1	71.7317	1	2	1	0
3139	0	1	1	21205	1	74.4312	0	2	1	1
2911	1	1	1	21205	0	41.9904	1	2	1	1
2310	0	1	1	21205	0	50.6694	1	2	1	1
2049	2	1	1	21205	1	44.6899	1	2	1	0
1841	1	1	1	21205	0	52.3614	1	2	1	1
1840	1	1	1	21205	0	32.8843	0	2	1	0
1789	0	1	1	21205	1	39.9452	1	2	0	1
1753		1	1	21205	1	49.3881	0	2	1	0
1390	0	1	1	21205	0	50.9459	1	2	1	1
1188	0	1	1	21205	0	65.6016	1	2	1	1
1001	0	1	1	21205	1	48.2957	0	2	1	0
933	2	1	1	21205	0	33.0185	1	2	1	1
922	1	1	1	21205	1	42.6037	1	2	1	0
830	0	1	1	21205	1	57.6318	1	2	1	0
752	2	1	1	21205	1	44.5448	1	2	1	0
677	2	1	1	21205	0	70.4394	1	2	1	0
110	1	1	1	21205	1	50.0068	1	2	0	0
106	2	1	1	21205	0	64.4709	1	2	2	0
4772	1	1	1	21206	0	52.219	1	2	0	1
4539	0	1	1	21206	1	33.3388	1	2	1	0
4106	0	1	1	21206	0	57.0267	1	2	0	1
4105	1	1	1	21206	0	46.4969	0	2	1	0
4038	0	1	1	21206	0	52.9254	1	2	0	1
1549	1	1	1	21206	1	50.3354	0	2	1	1
1016	0	1	1	21206	0	43.6085	0	2	1	0
860	2	1	1	21206	1	51.3922	1	2	1	0
105	0	1	1	21206	0	48.679	1	2	0	1
82	0	1	1	21206	0	50.0589	1	2	0	1
4765	0	1	1	21212	1	56.8241	1	2	0	1
3142	0	1	1	21212	1	64.3368	0	2	1	0
2791	2	1	1	21212	0	72.6051	1	2	2	1
2445	1	1	1	21212	0	36.2793	1	2	0	0
499	2	1	1	21212	1	76.386	1	2	2	1
5116	0	1	1	21213	0	43.5619	0	2	1	1
5052	2	1	1	21213	1	49.5222	1	2	1	0
4860	0	1	1	21213	0	57.1554	1	2	0	1
4299	2	1	1	21213	0	56.4052	1	2	1	1
4284	1	1	1	21213	0	46.924	1	2	1	1
4280	1	1	1	21213	1	52.0274	1	2	0	1
4272	0	1	1	21213	1	54.6557	1	2	1	1
4248	2	1	1	21213	0	65.9329	1	2	2	1
4171	1	1	1	21213	1	41.7933	1	2	0	1
3879	0	1	1	21213	1	44.5311	1	2	0	0
3792	1	1	1	21213	0	53.0322	1	2	1	1
3773	0	1	1	21213	1	57.629	1	2	1	0
3759	0	1	1	21213	1	57.3142	1	2	1	1
3746	2	1	1	21213	0	71.8576	1	2	2	1
3433	2	1	1	21213	0	69.9274	1	2	2	1
3376	2	1	1	21213	0	61.6181	0	2	1	0
3295	1	1	1	21213	0	50.0698	1	2	1	1
3292	2	1	1	21213	0	66.6557	1	2	1	0
2981	0	1	1	21213	0	53.0185	1	2	1	1
2361	2	1	1	21213	1	66.4695	1	2	1	1
2349	2	1	1	21213	1	79.2553	1	2	2	1
2255	0	1	1	21213	0	48.8871	1	2	1	1
2253	0	1	1	21213	0	50.13	1	2	1	1
2027	2	1	1	21213	1	66.3792	1	2	1	1
1861	2	1	1	21213	0	58.4942	1	2	1	0
1705	1	1	1	21213	1	56.5749	1	2	0	1
1698	0	1	1	21213	1	62.8419	1	2	1	0
1327	1	1	1	21213	0	34.8172	1	2	1	1
1260	0	1	1	21213	0	43.3511	1	2	0	1
1227	0	1	1	21213	0	61.9849	1	2	1	1
944	2	1	1	21213	1	52.3176	1	2	1	1
804	2	1	1	21213	1	75.0445	1	2	1	1
724	2	1	1	21213	0	48.7611	1	2	1	1
709	0	1	1	21213	0	56.4326	1	2	1	1
708	2	1	1	21213	0	66.0507	1	2	1	1
553	0	1	1	21213	0	30.2478	1	2	1	1
324	1	1	1	21213	0	32.7995	1	2	0	1
188	1	1	1	21213	1	41.9959	1	2	1	1
167	1	1	1	21213	1	43.8932	1	2	1	0
88	0	1	1	21213	0	55.3429	1	2	0	1
71	0	1	1	21213	0	56.2683	1	2	1	1
60	0	1	1	21213	1	56.9555	1	2	2	1
3766	2	1	1	21215	0	76.5996	1	2	0	1
3612	1	1	1	21215	1	56.794	1	2	1	0
2899	0	1	1	21215	0	53.9658	1	2	0	1
2435	0	1	1	21215	1	48.8323	1	2	1	1
1699	0	1	1	21215	0	75.4962	1	2	2	1
936	0	1	1	21215	1	52.5832	1	2	1	1
803	2	1	1	21215	1	52.3258	1	2	1	0
4007	0	1	1	21216	1	57.6728	1	2	0	1
3742	2	1	1	21216	0	74.475	1	2		1
2805	2	1	1	21216	1	64.0356	1	2	1	0
1795	1	1	1	21216	1	40.1643	1	2	1	0
621	1	1	1	21216	1	40.2382	1	2		0
5066	1	1	1	21217	1	56.783	1	2	1	1
4384	1	1	1	21217	0	45.8316	1	2	1	1
4257	0	1	1	21217	1	58.4997	1	2	1	1
3953	2	1	1	21217	1	67.1622	1	2	0	1
3791	2	1	1	21217	1	46.7515	1	2	3	1
3390	0	1	1	21217	0	50.9185	1	2	1	1
3057	0	1	1	21217	0	53.9822	0	2	1	1
2487	0	1	1	21217	1	49.6181	1	2	0	0
1495	0	1	1	21217	0	20.6434	1	2	1	1
1287	0	1	1	21217	1	44.2656	1	2	1	1
865	0	1	1	21217	1	46.6804	1	2	1	1
111	2	1	1	21217	1	56.4162	1	2	1	1
4986	1	1	1	21218	1	56.2163	1	2	1	0
4354	2	1	1	21218	0	84.5804	1	2	2	1
4322	0	1	1	21218	0	54.9049	1	2	1	1
4315	2	1	1	21218	0	74.6393	1	2	2	1
3843	1	1	1	21218	1	38.6913	1	2	0	1
3039	0	1	1	21218	0	51.373	1	2	0	1
2875	0	1	1	21218	0	47.7947	1	2	1	1
2746	0	1	1	21218	1	55.4743	1	2	1	1
1451	0	1	1	21218	0	39.5565	1	2	1	1
1258	0	1	1	21218	0	53.6756	1	2	0	0
781	0	1	1	21218	1	39.4251	1	2	1	1
679	1	1	1	21218	0	89.692	1	2	1	1
573	1	1	1	21218	1	46.4914	1	2	0	0
366	2	1	1	21218	1	58.5873	0	2	1	0
44	2	1	1	21218	1	65.0815	1	2	2	0
3984	1	1	1	21223	0	48.3806	1	2	1	1
3601	1	1	1	21223	0	43.7317	0	2	1	1
5023	0	1	1	21224	0	38.5982	0	2	0	0
4835	1	1	1	21224	1	56.783	0	2	1	0
4692	0	1	1	21224	0	41.0103	2	2	1	0
4434	0	1	1	21224	1	50.5708	1	2	0	0
3825	0	1	1	21224	1	46.4422	1	2	1	0
3744	2	1	1	21224	0	75.7782	0	2	2	0
3611	0	1	1	21224	0	43.9644	1	2	1	1
3175	1	1	1	21224	0	42.3491	0	2	1	0
3138	0	1	1	21224	0	35.6194	0	2	1	1
2752	2	1	1	21224	1	86.1164	0	2	2	0
2729	2	1	1	21224	1	60.3094	0	2	1	1
2594	0	1	1	21224	1	50.9514	0	2		1
2226	0	1	1	21224	0	53.2266	1	2	0	1
1966	2	1	1	21224	0	80.1643	0	2	2	1
1552	0	1	1	21224	0	49.0924	0	2	1	1
1238	1	1	1	21224	1	54.2122	0	2	1	0
1220	1	1	1	21224	0	51.0719	1	2	1	1
1012	0	1	1	21224	1	44.4162	0	2	0	0
1007	2	1	1	21224	0	72.2382	0	2	1	1
981	0	1	1	21224	0	47.5592	0	2	0	1
770	2	1	1	21224	0	67.2471	1	2	2	1
27	0	1	1	21224	0	60.6078	0	2	1	0
5074	0	1	1	21229	1	60.6242	1	2	0	1
3871	1	1	1	21229	1	60.0657	1	2	0	1
2767	0	1	1	21229	0	55.0144	1	2	1	1
2303	2	1	1	21229	1	49.1034	1	2	1	1
481	0	1	1	21229	0	45.1253	1	2	1	1
5101	2	1	1	21231	0	56.3778	0	2	2	0
4612	2	1	1	21231	1	55.2909	0	2	1	0
4606	1	1	1	21231	1	54.2286	0	2	1	1
4537	2	1	1	21231	0	76.6324	0	2	1	1
3978	1	1	1	21231	0	42.5161	0	2	1	1
3804	0	1	1	21231	0	72.6653	1	2	2	0
3086	1	1	1	21231	1	44.9144	2	2	0	0
3070	0	1	1	21231	1	53.0595	0	2	0	0
2196	1	1	1	21231	0	47.3922	0	2	1	0
1262	2	1	1	21231	0	73.7714	0	2	1	0
894	0	1	1	21231	0	40.7693	1	2	3	1
826	2	1	1	21231	1	78.9678	0	2	2	0
823	1	1	1	21231	0	53.0267	0	2	1	0
636	1	1	1	21231	1	51.488	2	2	1	0
179	0	1	1	21231	0	60.8186	1	2	0	1
57	0	1	1	21231	1	53.6126	1	2	1	1
3789	0	1	1	21239	0	58.9952	1	2	1	0
3320	0	1	1	21239	1	43.5729	1	2	1	1
992	2	1	1	21239	1	43.0801	0	2	1	1
732	1	1	1	21239	0	45.6947	1	2	1	1
250	2	1	1	21239	0	61.3388	1	2	0	1
18	2	1	1	21239	0	67.8932	1	2	2	1
5175	0	1	1		1	47.8275	0	2	0	1
5171	2	0	1		1	66.7762	0	2	2	0
5166	0	0	1		1	45.5031	0	2	0	0
5086	1	1	1		1	47.4278	1	2	0	1
5034	0	0	1		1	43.8549	0	2	1	0
5009	0	1	1		0	42.6338	1	2	1	1
5003	0	1	1		1	37.5113	1	2	0	1
5000	0	0	1		0	50.3326	2	2	0	0
4957	1	0	1		1	35.8576	0	2	1	0
4847	2	1	1		0	57.588	1	2	1	1
4782	0	1	1		1	53.399	1	2	1	1
4687	0	0	1		1	51.4771	0	2	1	1
4602	0	0	1		1	47.7509	0	2	1	1
4580	0	0	1		0	39.5619	2	2	1	1
4513	2	0	1		1	45.588	2	2	3	1
4352	1	1	1		1	40.0794	1	2	0	0
4318	1	0	1		1	40.7995	1	2	1	1
4303	0	0	1		0	43.165	1	2	1	0
4265	2	1	1		0	71.7974	1	2	2	1
4139	0	0	1		0	60.7118	0	2	1	0
4085	2	0	1		1	64.0192	0	2	0	0
4082	0	0	1		0	57.3142	0	2	0	0
4081	1	0	1		0	37.5441	1	2	1	1
4072		1	1		1	60.7967	0	2	2	1
4047	0	1	1		1	46.2505	1	2	0	1
4030	2	0	1		1	65.1225	1	2	1	1
3875	1	1	1		0	41.6783	0	2	1	0
3817	0	1	1		0	63.3895	1	2	2	1
3659	0	0	1		0	44.5175	1	2	0	1
3633	2	1	1		0	85.5743	0	2	1	0
3583	0	0	1		1	52.553	0	2	0	1
3569	2	0	1		0	53.5962	1	2	1	0
3567	0	1	1		0	57.5168	1	2	0	1
3563	0	0	1		0	60.011	0	2	1	1
3549	0	0	1		1	59.2142	1	2	2	1
3341	0	1	1		1	41.4155	1	2	0	1
3326	0	1	1		0	42.8638	0	2	0	0
3214	0	0	1		0	56.2327	1	2	0	1
3197	1	1	1		1	40.7858	0	2	3	0
3161	2	0	1		0	61.1663	0	2	1	1
3061	1	0	1		0	42.5681	2	2	1	0
2924	0	1	1		0	45.577	1	2	0	0
2877	0	1	1		0	53.4538	1	2	0	1
2798	0	1	1		1	62.0698	1	2	2	1
2731	0	1	1		0	60.2765	0	2	0	0
2632	1	0	1		0	44.8131	0	2	1	1
2602	2	1	1		1	42.7214	0	2	1	0
2588	0	0	1		1	44.7885	0	2	1	0
2488	0	0	1		0	58.1081	0	2	0	0
2474	0	0	1		0	34.36	1	2	1	0
2454	1	1	1		1	48.3888	0	2	1	1
2444	0	1	1		0	40.2382	1	2	1	1
2254	1	1	1		1	47.102	1	2	0	1
2227	2	0	1		0	60.7009	0	2	2	1
2124	0	0	1		1	64.6626	0	2	2	0
2096	2	0	1		0	65.9411	0	2	2	1
2033	0	1	1		0	44.8433	0	2	0	0
2025	1	1	1		0	47.4168	1	2	0	1
1860	0	0	1		0	51.6632	1	2	0	1
1729	0	0	1		1	56.6051	1	2	1	0
1724	1	0	1		0	55.8056	0	2	0	1
1677	2	0	1		0	57.3032	0	2	1	0
1580	0	1	1		0	44.5339	0	2	0	0
1578	0	1	1		0	46.2642	1	2	0	1
1572	1	1	1		1	45.4675	1	2		0
1562	0	0	1		0	44.397	2	2	0	1
1550	1	1	1		1	47.7481	2	2	3	1
1536	0	1	1		1	66.0178	0	2	1	1
1505	0	0	1		0	41.1417	1	2	0	1
1148	1	1	1		1	41.4784	1	2	1	1
1146	0	0	1		0	45.2758	0	2	0	1
1126	1	0	1		0	57.4949	1	2	1	1
1069	1	1	1		0	40.3203	0	2	1	1
1056	0	1	1		0	58.7652	2	2	3	1
1045	1	0	1		1	46.9021	1	2	1	1
1037	2	0	1		0	49.3306	0	2	1	1
1028	0	0	1		0	32.5476	0	2	3	0
1010	2	0	1		1	46.7269	1	2	1	1
1005	1	0	1		0	35.9014	0	2	1	1
810	0	0	1		0	60.742	0	2	0	0
755	2	0	1		0	46.0233	1	2	1	1
674	1	1	1		0	65.7002	1	2	1	1
649	2	0	1		1	63.8439	0	2	1	0
480	0	0	1		1	38.7789	0	2	1	0
359	2	1	1		0	48.0301	1	2	1	1
237	2	1	1		1	35.9644	1	2	3	1
168	0	1	1		0	48.7064	0	2	1	1
152	1	0	1		1	46.8227	0	2	3	0
26	0	1	1		1	62.8172	1	2	2	1
5160	0	0	0		1	43.3922	0	2	1	0
5090	2	0	0		0	67.6632	0	2	1	1
5049	2	0	0		0	42.8665	0	2	1	0
4227	1	0	0		1	44.167	0	2		0
3796	1	0	0		1	45.6756	0	2	3	0
3680	0	0	0		1	39.9945	1	2	3	1
3541	0	0	0		0	49.6208	1	2	1	0
3246	1	0	0		1	54.6831	1	2	1	1
3133	0	0	0		0	61.2539	0	2	1	0
2856	1	0	0		0	50.1739	1	2	1	1
2619	2	0	0		0	62.0479	0	2	0	1
1663	2	0	0		0	47.5044	1	2	1	1
1170	1	0	0		1	47.1348	1	2	1	1
1047	0	0	0		1	66.3436	0	2	0	0
1031	1	0	0		0	63.7043	1	2	0	1
647	1	0	0		1	56.0821	0	2	0	1
561	2	0	0		0	68.6215	0	2	2	1
5218	1	1	1	21201	1	37.0349	0	1	1	1
5215	1	1	1	21201	1	43.2663	1	1	1	0
4767	0	1	1	21201	1	53.8398	0	1	0	1
4582	1	1	1	21201	0	27.3402	1	1	3	0
4572	0	1	1	21201	1	18.8802	1	1	1	0
4402	0	1	1	21201	0	28.2409	1	1	1	0
4392	0	1	1	21201	1	62.1218	1	1	1	1
4091	1	1	1	21201	0	49.7577	1	1	1	1
3910	0	1	1	21201	1	32.0575	1	1	0	1
3906	1	1	1	21201	1	55.7481	1	1	1	0
3661	0	1	1	21201	1	24.1807	0	1	0	0
3158	0	1	1	21201	0	35.7947	1	1	0	0
3127	0	1	1	21201	1	32.8131	0	1	0	0
3072	2	1	1	21201	0	49.1964	0	1	1	1
3063	2	1	1	21201	1	73.295	1	1	2	1
2334	2	1	1	21201	0	40.5695	1	1	1	1
2179	0	1	1	21201	0	24.4298	2	1	0	0
2168	1	1	1	21201	1	29.4182	0	1	1	0
1412	0	1	1	21201	0	57.1034	1	1	0	1
1114	0	1	1	21201	1	33.8809	0	1	0	1
1103	0	1	1	21201	1	43.206	1	1	0	0
949	0	1	1	21201	1	45.6318	1	1	3	1
934	0	1	1	21201	1	52.6845	1	1	1	1
822	0	1	1	21201	0	32.2847	1	1	1	1
799	1	1	1	21201	1	35.6797	1	1	0	0
746	0	1	1	21201	1	52.1451	1	1	1	0
598	0	1	1	21201	0	45.9904	1	1	1	1
575	0	1	1	21201	1	60.9966	0	1		0
524	0	1	1	21201	0	31.6249	0	1	1	0
243	2	1	1	21201	0	35.9124	1	1	1	0
213	2	1	1	21201	0	83.1239	1	1	2	1
211	0	1	1	21201	0	68.6516	1	1	1	1
5214	0	1	1	21202	1	22.935	1	1	1	0
5212	1	1	1	21202	1	76.5257	0	1	1	0
5142	1	1	1	21202	1	28.3285	0	1		0
5099	0	1	1	21202	1	46.319	0	1	1	1
5081	0	1	1	21202	0	51.154	1	1	0	0
5064	1	1	1	21202	1	49.306	1	1	1	0
5043	1	1	1	21202	0	22.7324	2	1	1	1
4916	0	1	1	21202	1	25.9192	1	1	1	0
4907	0	1	1	21202	0	27.9151	1	1	1	1
4862	0	1	1	21202	0	33.8289	1	1	1	1
4856	0	1	1	21202	0	52.2875	1	1	0	1
4855	0	1	1	21202	1	35.0363	1	1	1	0
4839	0	1	1	21202	0	39.3922	0	1	1	1
4815	0	1	1	21202	0	48.7502	1	1	1	1
4811	0	1	1	21202	1	56.3368	1	1	1	0
4762	0	1	1	21202	1	49.2129	1	1	1	0
4721	1	1	1	21202	1	42.9322	2	1	1	0
4693	0	1	1	21202	0	24.167	1	1	0	0
4650	0	1	1	21202	1	24.5366	1	1	1	0
4605	1	1	1	21202	0	28.6352	2	1	1	1
4595	1	1	1	21202	1	20.9665	1	1	1	0
4449	1	1	1	21202	1	58.8446	1	1	1	1
4426	2	1	1	21202	0	54.4175	1	1	1	1
4400	0	1	1	21202	1	28.4846	1	1	0	1
4393	1	1	1	21202	1	36.1561	1	1	1	0
4382	0	1	1	21202	0	30.423	1	1	1	1
4333	1	1	1	21202	0	37.5003	1	1	1	1
4306	0	1	1	21202	1	42.3354	1	1	1	1
4215	1	1	1	21202	1	48.2136	1	1	1	0
4199	2	1	1	21202	1	43.7317	1	1	1	1
4198	0	1	1	21202	0	24.1095	0	1	0	0
4194	1	1	1	21202	1	37.5962	1	1	1	1
4172	1	1	1	21202	1	48.7283	2	1	1	0
4167	1	1	1	21202	1	44.5257	0	1	1	1
4146	0	1	1	21202	1	40.6653	1	1		0
4108	0	1	1	21202	0	23.0363	1	1	3	0
4076	0	1	1	21202	1	45.2238	1	1	1	1
4039	0	1	1	21202	0	31.1431	1	1	1	1
4025	0	1	1	21202	0	37.6235	1	1	1	1
3991	0	1	1	21202	1	44.0356	1	1	1	0
3989	0	1	1	21202	0	53.2457	1	1	1	0
3971	0	1	1	21202	0	20.3176	1	1	1	0
3917	1	1	1	21202	0	32.1807	1	1	0	1
3873	0	1	1	21202	1	50.3326	0	1	1	0
3797	0	1	1	21202	1	45.2567	1	1	1	0
3754	0	1	1	21202	1	55.6331	1	1	1	1
3743	0	1	1	21202	0	63.1896	1	1	1	1
3700	0	1	1	21202	1	29.8919	2	1	1	0
3678	1	1	1	21202	1	69.577	0	1	1	1
3591	1	1	1	21202	0	40.9363	1	1	1	1
3566	1	1	1	21202	0	82.1903	1	1	2	1
3491	0	1	1	21202	1	18.9158	0	1	1	0
3488	1	1	1	21202	0	39.3977	1	1	1	1
3456	0	1	1	21202	0	22.8145	1	1	0	1
3350	2	1	1	21202	1	38.6831	1	1	1	1
3330	0	1	1	21202	0	45.9329	1	1	1	1
3308	2	1	1	21202	0	82.6146	1	1	2	1
3301	0	1	1	21202	1	47.9671	1	1	1	0
3270	0	1	1	21202	1	55.7372	1	1	1	0
3261	0	1	1	21202	0	61.6208	1	1	1	1
3250	1	1	1	21202	0	54.7159	1	1	3	1
3203	1	1	1	21202	0	24.6653	0	1	0	0
3152	0	1	1	21202	0	59.9398	1	1	1	1
3128	0	1	1	21202	1	55.5784	1	1	0	1
3110	0	1	1	21202	1	26.3628	2	1	0	0
3088	2	1	1	21202	1	56.063	0	1	1	1
3085	0	1	1	21202	0	37.5387	1	1	0	1
3024	0	1	1	21202	0	22.9843	1	1	1	0
3010	1	1	1	21202	1	28.7639	1	1	0	0
2996	1	1	1	21202	1	19.1485	1	1	1	0
2953	1	1	1	21202	0	22.0287	1	1	0	0
2950	1	1	1	21202	0	26.037	1	1	1	0
2903	1	1	1	21202	1	27.1102	1	1	1	1
2871	0	1	1	21202	0	53.5222	1	1	0	1
2869	1	1	1	21202	0	32.5749	1	1	1	1
2860	2	1	1	21202	0	35.0637	1	1	1	0
2852	0	1	1	21202	0	53.7467	1	1	0	1
2801	1	1	1	21202	1	43.4415	1	1	1	1
2753	0	1	1	21202	0	57.1691	1	1	1	1
2716	0	1	1	21202	1	26.0205	0	1	0	0
2705	0	1	1	21202	1	40.8679	1	1	1	0
2520	0	1	1	21202	0	21.0267	1	1	1	0
2505	0	1	1	21202	1	25.3607	1	1	3	1
2498	0	1	1	21202	1	45.3333	1	1	0	1
2420	1	1	1	21202	1	38.6229	1	1	3	0
2414	0	1	1	21202	1	29.9959	1	1	1	0
2407	1	1	1	21202	1	25.399	1	1	1	0
2403	0	1	1	21202	0	35.9918	1	1	1	1
2402	1	1	1	21202	0	45.0897	1	1	1	1
2394	0	1	1	21202	0	26.4394	1	1	1	1
2379	0	1	1	21202	0	48.3778	1	1	1	1
2345	1	1	1	21202	0	50.7296	1	1	1	0
2335	1	1	1	21202	0	35.5373	1	1	1	1
2305	0	1	1	21202	1	43.5428	1	1	1	0
2266	1	1	1	21202	1	45.9658	1	1	3	0
2228	1	1	1	21202	1	50.7543	0	1	1	0
2213	0	1	1	21202	1	58.7926	1	1	1	1
2208	0	1	1	21202	1	63.1978	1	1	1	1
2188	1	1	1	21202	0	30.7214	1	1		1
2187	0	1	1	21202	0	45.1225	0	1	1	1
2169	1	1	1	21202	1	25.6208	1	1	0	0
2156	0	1	1	21202	1	19.6961	2	1	1	1
2139	1	1	1	21202	0	35.8522	0	1	1	1
2106	0	1	1	21202	1	35.3183	1	1	0	1
1989	1	1	1	21202	1	36.7337	1	1	3	1
1927	1	1	1	21202	0	21.2621	1	1	1	0
1848	2	1	1	21202	0	45.4155	1	1	1	1
1828	0	1	1	21202	0	53.64	1	1	1	1
1739	1	1	1	21202	1	48.5503	1	1	1	1
1697	0	1	1	21202	1	60.6352	1	1	1	0
1660	0	1	1	21202	1	28.3806	1	1	1	1
1579	0	1	1	21202	0	51.6851	1	1	1	1
1509	0	1	1	21202	1	43.4059	1	1	1	1
1502	1	1	1	21202	1	52.9911	1	1	0	1
1446	0	1	1	21202	0	22.4011	1	1	1	0
1411	0	1	1	21202	0	24.1205	1	1	0	0
1400	0	1	1	21202	0	29.8563	1	1	1	1
1373	0	1	1	21202	0	26.4367	1	1	0	0
1335	1	1	1	21202	0	33.7933	0	1	1	0
1319	0	1	1	21202	0	33.4319	1	1	1	0
1276	1	1	1	21202	1	56.2574	1	1	1	1
1228	0	1	1	21202	0	48.2053	1	1	1	1
1211	1	1	1	21202	1	52.7584	1	1	1	1
1204	1	1	1	21202	1	51.1266	1	1	3	1
1190	2	1	1	21202	1	65.0267	1	1	1	0
1161	1	1	1	21202	1	39.6523	1	1	0	0
1156	1	1	1	21202	1	49.1526	1	1	1	0
1140	0	1	1	21202	1	48.2108	0	1	1	1
1071	0	1	1	21202	1	48.4764	1	1	0	0
1034	2	1	1	21202	0	54.9815	1	1	1	1
977	0	1	1	21202	1	20.4517	1	1	1	0
908	1	1	1	21202	0	28.2765	1	1	0	1
824	2	1	1	21202	0	31.6057	1	1	1	1
815	1	1	1	21202	1	33.5524	1	1	0	0
785	0	1	1	21202	0	43.6112	1	1	1	1
631	2	1	1	21202	0	81.9521	0	1	1	0
624	0	1	1	21202	0	29.7139	1	1	0	0
584	0	1	1	21202	0	35.6632	2	1	3	1
515	0	1	1	21202	0	42.8282	1	1	0	0
418	0	1	1	21202	1	18.8611	1	1	3	0
391	2	1	1	21202	1	53.473	1	1	1	1
383	1	1	1	21202	1	22.7187	1	1	1	0
381	1	1	1	21202	1	26.1136	0	1	1	0
316	0	1	1	21202	0	41.3498	1	1	1	1
311	0	1	1	21202	0	40.5996	1	1	1	1
275	1	1	1	21202	0	33.6619	1	1	0	1
267	1	1	1	21202	0	33.9849	1	1	3	1
264	0	1	1	21202	0	35.0719	1	1	1	1
242	0	1	1	21202	1	47.1513	1	1	1	1
241	0	1	1	21202	1	35.8494	1	1	1	1
216	0	1	1	21202	0	45.6071	1	1	0	1
162	0	1	1	21202	1	59.8412	1	1	0	1
114	1	1	1	21202	0	46.9843	1	1	1	1
109	0	1	1	21202	0	46.5982	1	1	1	1
55	2	1	1	21202	1	57.0322	1	1	1	1
21	0	1	1	21202	0	60.7201	1	1	0	1
14	2	1	1	21202	1	70.3272	1	1	2	1
7	2	1	1	21202	0	78.8036	1	1	2	1
5071	0	1	1	21205	0	24.7529	1	1	1	0
5037	0	1	1	21205	0	27.603	1	1	1	1
4995	2	1	1	21205	0	42.5161	1	1	1	1
4978	0	1	1	21205	0	38.2752	1	1	1	1
4971		1	1	21205	1	55.0746	1	1	1	1
4963	1	1	1	21205	1	28.6379	1	1	1	0
4937	1	1	1	21205	1	39.7372	1	1	1	0
4905	1	1	1	21205	0	41.9384	1	1	1	1
4891	1	1	1	21205	1	51.217	1	1	1	1
4888	0	1	1	21205	0	46.7652	1	1	1	0
4884	1	1	1	21205	1	31.8467	1	1	0	1
4872	1	1	1	21205	0	37.3799	1	1	0	1
4865	1	1	1	21205	1	33.3388	1	1	0	1
4861	1	1	1	21205	1	34.976	1	1	1	1
4848	0	1	1	21205	0	58.6092	1	1	1	1
4820	0	1	1	21205	0	48.9829	1	1	1	1
4799	1	1	1	21205	1	47.384	1	1	1	1
4792	1	1	1	21205	1	45.807	1	1	1	0
4785	0	1	1	21205	1	52.8022	1	1	1	1
4646	1	1	1	21205	1	69.4483	1	1		0
4594	0	1	1	21205	0	22.987	1	1	0	0
4531	0	1	1	21205	0	19.6003	1	1	1	0
4503	0	1	1	21205	0	19.5811	1	1	3	0
4490	0	1	1	21205	0	18.2478	1	1	1	0
4478	0	1	1	21205	0	49.0951	1	1	1	1
4422	0	1	1	21205	0	30.3053	1	1	1	1
4408	0	1	1	21205	0	27.4415	1	1	1	0
4362	0	1	1	21205	0	33.9411	1	1	3	1
4347	0	1	1	21205	0	35.8987	1	1	1	1
4341	1	1	1	21205	1	41.6674	1	1	0	1
4285	0	1	1	21205	0	48.4572	1	1	0	0
4160	0	1	1	21205	1	28.9692	1	1	1	0
4140	0	1	1	21205	0	24.6872	2	1	0	0
4063	1	1	1	21205	1	63.781	1	1	1	0
4026	1	1	1	21205	1	57.5551	1	1	1	1
4000	0	1	1	21205	0	23.833	1	1	1	0
3995	1	1	1	21205	0	18.4148	1	1	1	1
3982	0	1	1	21205	0	27.039	1	1	1	1
3960	1	1	1	21205	0	21.692	1	1	1	1
3957	1	1	1	21205	1	21.911	1	1	1	0
3956	1	1	1	21205	1	21.8645	1	1	0	0
3954	1	1	1	21205	1	51.321	1	1	1	1
3929	1	1	1	21205	0	24.3012	1	1	0	1
3920	1	1	1	21205	0	26.7324	1	1	3	1
3919	0	1	1	21205	1	46.5161	1	1	1	0
3909	0	1	1	21205	1	38.4038	1	1	1	1
3907	1	1	1	21205	0	27.4114	1	1	0	1
3894	1	1	1	21205	1	42.9295	1	1	1	0
3874	0	1	1	21205	1	53.2868	1	1	1	1
3870	1	1	1	21205	0	33.5469	1	1	0	1
3853	0	1	1	21205	0	58.2669	1	1	0	1
3845	0	1	1	21205	1	62.8665	1	1	1	1
3842	1	1	1	21205	1	51.8877	0	1	1	0
3803	0	1	1	21205	1	43.9151	1	1	1	1
3783	0	1	1	21205	0	51.4168	1	1	1	1
3765	2	1	1	21205	0	67.6906	1	1	2	1
3745	0	1	1	21205	1	64.5202	0	1	1	0
3739	2	1	1	21205	1	65.41	1	1	2	1
3738	2	1	1	21205	0	82.1383	1	1	2	1
3718	1	1	1	21205	1	26.9843	1	1	1	1
3717	1	1	1	21205	0	64.3149	1	1	1	1
3692	1	1	1	21205	1	40.8597	2	1		1
3560	0	1	1	21205	0	58.5681	1	1	1	1
3484	1	1	1	21205	1	19.6249	1	1	0	0
3458	0	1	1	21205	0	22.6119	1	1	1	1
3426	0	1	1	21205	0	26.6256	1	1	3	1
3425	1	1	1	21205	0	26.6831	1	1	1	1
3419	0	1	1	21205	0	38.7187	1	1	0	1
3406	1	1	1	21205	1	33.1389	1	1	1	1
3392	0	1	1	21205	0	32.4901	1	1	1	1
3389	0	1	1	21205	1	49.4401	1	1	1	1
3361	1	1	1	21205	0	37.1253	1	1	1	1
3360	0	1	1	21205	0	47.9754	1	1	0	1
3332	1	1	1	21205	1	45.462	0	1	1	0
3288	2	1	1	21205	0	56.4271	1	1	1	1
3287	0	1	1	21205	1	52.9336	1	1	1	0
3264	0	1	1	21205	0	63.4606	1	1	1	1
3125	0	1	1	21205	1	68.1999	1	1	2	1
3121	0	1	1	21205	0	26.3819	1	1	1	1
3060	0	1	1	21205	0	29.4921	1	1	1	0
3025	0	1	1	21205	0	45.8316	1	1	1	1
3011	0	1	1	21205	0	37.013	1	1	1	1
3003	0	1	1	21205	0	18.987	1	1	1	1
2998	1	1	1	21205	1	22.6037	1	1	1	0
2990		1	1	21205	1	49.3306	1	1	1	1
2955	2	1	1	21205	1	40.345	0	1	1	1
2948	1	1	1	21205	1	22.3107	1	1	1	0
2945	0	1	1	21205	0	22.4778	1	1	1	1
2938	1	1	1	21205	0	23.0144	1	1	0	0
2926	0	1	1	21205	1	48.4244	1	1	1	1
2909	1	1	1	21205	0	76.4025	1	1	1	1
2900	0	1	1	21205	0	46.3518	1	1	3	0
2894	0	1	1	21205	0	40.3997	1	1	1	1
2891	1	1	1	21205	1	28.6927	0	1	1	0
2844	0	1	1	21205	0	57.1198	1	1	0	0
2839	0	1	1	21205	1	38.7324	1	1	1	1
2829	2	1	1	21205	1	43.488	1	1	1	1
2815	2	1	1	21205	1	41.629	1	1	1	1
2811	1	1	1	21205	1	43.77	1	1	1	0
2800	0	1	1	21205	0	57.1088	1	1	1	0
2787	0	1	1	21205	0	46.5325	1	1	0	1
2771	2	1	1	21205	0	50.2697	1	1	0	0
2750	0	1	1	21205	1	48.7639	1	1	1	0
2635	1	1	1	21205	0	21.87	2	1	1	1
2623	0	1	1	21205	1	24.0301	1	1	1	0
2614	1	1	1	21205	0	63.9179	0	1	1	1
2605	0	1	1	21205	1	37.5086	1	1	0	1
2569	1	1	1	21205	0	26.7598	1	1	3	0
2555	1	1	1	21205	1	52.8323	1	1	1	0
2523	0	1	1	21205	0	28.9336	1	1	0	0
2502	0	1	1	21205	0	35.9863	1	1	1	1
2472	0	1	1	21205	0	40.4326	1	1	0	1
2429	1	1	1	21205	1	59.2471	1	1	1	1
2413	0	1	1	21205	1	44.2136	1	1	1	1
2378	1	1	1	21205	1	28.6653	1	1	3	0
2356	0	1	1	21205	0	51.8768	1	1	1	1
2340	1	1	1	21205	0	38.8474	1	1	3	0
2339	1	1	1	21205	0	50.8309	1	1	1	1
2328	0	1	1	21205	1	58.0999	1	1	1	1
2309	2	1	1	21205	0	38.5462	0	1	1	0
2307	1	1	1	21205	0	38.8939	1	1	1	1
2281		1	1	21205	0	43.729	1	1	1	1
2277	0	1	1	21205	0	44.1615	1	1	1	1
2268	1	1	1	21205	0	46.2094	1	1	1	1
2237	1	1	1	21205	1	53.076	1	1	1	0
2195	1	1	1	21205	1	35.2444	0	1	1	1
2184	1	1	1	21205	1	61.64	1	1		0
2148	1	1	1	21205	0	34.6968	1	1	1	1
2097	1	1	1	21205	1	34.3628	1	1		0
2093	1	1	1	21205	0	71.0664	1	1	1	1
2060	2	1	1	21205	1	64.9309	1	1	1	1
2032	0	1	1	21205	0	23.384	0	1	1	1
1981	1	1	1	21205	0	22.3573	1	1	1	1
1951	0	1	1	21205	0	18.8145	1	1	1	0
1928	1	1	1	21205	0	23.1403	1	1	0	1
1913	2	1	1	21205	1	39.4004	1	1	1	1
1911	0	1	1	21205	0	22.9897	1	1	1	1
1896	1	1	1	21205	1	37.5524	1	1	0	1
1842	0	1	1	21205	0	43.1951	1	1	0	1
1812	0	1	1	21205	0	39.9097	1	1	0	1
1802	1	1	1	21205	1	38.5708	1	1	1	1
1791	1	1	1	21205	1	40.9884	1	1	1	0
1767	0	1	1	21205	0	42.2012	1	1	1	1
1761	1	1	1	21205	0	56.7255	1	1	0	1
1759	0	1	1	21205	1	43.1978	0	1	1	0
1756	0	1	1	21205	1	52.115	1	1	1	1
1755	0	1	1	21205	1	45.3306	1	1	1	0
1750	1	1	1	21205	1	45.5086	1	1	0	1
1748	1	1	1	21205	0	46.2423	1	1	1	0
1708	1	1	1	21205	1	53.2156	1	1	3	1
1701	1	1	1	21205	1	59.3046	1	1	0	0
1642	1	1	1	21205	0	40.0903	1	1	3	1
1639	0	1	1	21205	0	59.1732	1	1	1	1
1575	1	1	1	21205	0	20.0684	1	1	1	1
1529	0	1	1	21205	1	58.4613	1	1	0	1
1515	0	1	1	21205	0	38.7817	1	1	0	1
1486	1	1	1	21205	0	46.5161	1	1	1	0
1456	2	1	1	21205	1	80.2108	1	1	1	1
1439	0	1	1	21205	0	20.1232	1	1	1	0
1431	0	1	1	21205	0	21.0185	0	1	1	0
1427	0	1	1	21205	1	20.8186	1	1	3	0
1414	1	1	1	21205	1	38.3272	0	1	1	1
1407	0	1	1	21205	0	22.2971	1	1	1	0
1395	0	1	1	21205	0	23.9863	1	1	1	1
1382	0	1	1	21205	0	24.8925	1	1	0	1
1369	0	1	1	21205	0	26.8528	1	1	1	1
1356	1	1	1	21205	1	48.9199	1	1	3	1
1325	0	1	1	21205	0	32.4846	1	1	1	1
1298	1	1	1	21205	1	49.5797	1	1	1	1
1280	2	1	1	21205	1	44.8022	1	1	1	1
1265	0	1	1	21205	1	42.141	1	1	1	1
1256	0	1	1	21205	0	44.7365	1	1	1	1
1205	1	1	1	21205	1	51.9233	1	1	1	1
1088	0	1	1	21205	0	29.9028	1	1	1	1
1074	1	1	1	21205	1	25.0678	0	1	1	0
963	0	1	1	21205	0	24.2656	1	1	1	1
948	1	1	1	21205	0	32.2546	1	1	0	1
931	0	1	1	21205	0	20.668	1	1	1	1
921	0	1	1	21205	0	18.9377	1	1	0	0
881	0	1	1	21205	0	23	1	1	1	0
869	0	1	1	21205	0	43.9206	1	1	1	1
813	1	1	1	21205	0	34.3737	1	1	1	1
800	0	1	1	21205	0	47.9644	1	1	1	1
798	1	1	1	21205	0	36.0137	1	1	0	1
767	2	1	1	21205	0	65.2485	1	1	1	1
725	0	1	1	21205	0	47.0965	1	1	0	1
702	0	1	1	21205	1	52.8104	1	1	0	0
616	1	1	1	21205	1	32.271	2	1	0	0
550	1	1	1	21205	0	27.4114	1	1	0	1
541	0	1	1	21205	1	55.9562	1	1	1	1
463	0	1	1	21205	0	26.6557	1	1	1	1
447	0	1	1	21205	0	28.8268	1	1	1	1
446	1	1	1	21205	0	21.3498	1	1	0	0
433	1	1	1	21205	0	25.399	1	1	0	0
423	1	1	1	21205	1	66.601	1	1	1	1
416	0	1	1	21205	0	19.1513	1	1	0	0
389	0	1	1	21205	0	21.9576	1	1	1	0
386	1	1	1	21205	1	22.3135	1	1	1	0
360	1	1	1	21205	1	24.9418	1	1	1	0
330	1	1	1	21205	0	44.0931	1	1	0	1
320	1	1	1	21205	1	51.7536	1	1	3	1
303	0	1	1	21205	0	31.2334	1	1	1	1
296	0	1	1	21205	0	31.77	1	1	1	1
290	0	1	1	21205	1	32.0493	1	1	1	0
273	0	1	1	21205	0	33.8344	1	1	0	1
272	0	1	1	21205	0	40.1725	1	1	1	1
262	0	1	1	21205	0	37.3881	1	1	0	1
249	0	1	1	21205	1	35.2361	1	1	0	1
247	1	1	1	21205	1	58.5024	1	1	1	0
238	1	1	1	21205	0	35.9014	1	1	3	1
232	0	1	1	21205	0	48.9446	1	1	0	0
212	2	1	1	21205	0	61.1882	1	1	1	1
199	2	1	1	21205	0	77.8864	1	1	1	1
197	1	1	1	21205	0	53.5058	1	1	1	0
175	1	1	1	21205	1	45.848	1	1	1	1
174	0	1	1	21205	0	41.2019	1	1	0	0
160	0	1	1	21205	1	41.7084	1	1	1	1
153	1	1	1	21205	0	61.0787	1	1	0	1
135	1	1	1	21205	0	43.551	1	1	1	1
133	0	1	1	21205	1	44.9637	0	1	0	1
87	0	1	1	21205	1	58.642	1	1	0	0
69	2	1	1	21205	1	55.9288	1	1	1	0
61	2	1	1	21205	1	70.9788	1	1	1	0
25	0	1	1	21205	1	65.0842	1	1	1	0
15	0	1	1	21205	0	66.3901	0	1	0	0
5134	1	1	1	21206	0	68.6489	1	1	1	1
5055	1	1	1	21206	0	39.1403	1	1	1	1
5004	1	1	1	21206	0	21.2649	1	1	3	1
5001	0	1	1	21206	1	48.5394	1	1	0	0
4961	1	1	1	21206	0	21.8261	1	1	0	0
4887	0	1	1	21206	0	46.924	1	1	0	1
4876	0	1	1	21206	0	52.1205	1	1	1	1
4834	0	1	1	21206	1	51.9836	1	1	0	1
4749	0	1	1	21206	1	64.4326	1	1	1	1
4566	1	1	1	21206	0	48.9035	1	1	0	1
4550	0	1	1	21206	0	22.7105	1	1	0	1
4505	1	1	1	21206	0	20.3888	1	1	1	0
4487	0	1	1	21206	0	18.2313	1	1	1	0
4481	0	1	1	21206	0	18.9459	1	1	1	0
4452	0	1	1	21206	1	21.9083	1	1	1	0
4435	0	1	1	21206	1	48.3422	1	1	1	0
4415	1	1	1	21206	0	26.8255	1	1	0	1
4302	0	1	1	21206	1	42.9897	1	1	0	1
4159	0	1	1	21206	1	30.4997	1	1	0	1
4149	0	1	1	21206	0	51.7153	1	1		0
4111	0	1	1	21206	1	19.937	1	1	1	0
4061	1	1	1	21206	1	40.4381	1	1	0	1
3974	0	1	1	21206	0	20.2437	1	1	0	0
3938	2	1	1	21206	1	24.011	0	1	1	1
3863	0	1	1	21206	0	64.9966	1	1	0	1
3721	1	1	1	21206	1	21.8946	1	1	1	0
3617	0	1	1	21206	0	37.7659	1	1	1	1
3481	0	1	1	21206	1	65.4209	1	1	2	1
3459	2	1	1	21206	0	78.2286	0	1	1	0
3427	0	1	1	21206	0	26.4997	1	1	1	1
3375	1	1	1	21206	0	35.6085	1	1	1	1
3351	1	1	1	21206	1	38.6393	1	1	0	0
3328	2	1	1	21206	1	42.8638	1	1	1	1
3317	1	1	1	21206	0	44.5065	1	1	1	0
3255	0	1	1	21206	0	63.488	1	1	0	1
3194	1	1	1	21206	1	19.0746	1	1	1	0
3126	2	1	1	21206	1	67.3484	0	1	1	0
3114	1	1	1	21206	1	42.1383	0	1	1	0
3093	0	1	1	21206	1	59.1485	1	1	1	0
3079	0	1	1	21206	0	18.9322	1	1	0	0
3078	1	1	1	21206	1	48.9938	1	1	0	1
2957	1	1	1	21206	0	21.8645	1	1	0	0
2922	0	1	1	21206	0	24.7666	1	1	3	1
2918	0	1	1	21206	0	45.9439	1	1	1	1
2781	1	1	1	21206	0	48.1068	0	1	0	1
2768	1	1	1	21206	1	47.3018	1	1	0	0
2761	0	1	1	21206	0	52.3915	1	1	1	1
2728	2	1	1	21206	1	67.0281	1	1	1	0
2633	2	1	1	21206	1	56.5065	0	1	1	0
2549	0	1	1	21206	0	29.9357	1	1	0	1
2519	1	1	1	21206	1	19.5647	1	1	1	0
2471	0	1	1	21206	1	19.4141	1	1	3	0
2431	1	1	1	21206	0	23.3429	1	1	0	1
2412	0	1	1	21206	0	25.065	1	1	1	1
2308	0	1	1	21206	0	41.2567	1	1	0	1
2295	0	1	1	21206	1	41.922	1	1	1	1
2289	1	1	1	21206	1	42.809	1	1	1	0
2122	0	1	1	21206	0	22.5216	1	1	0	1
2117	1	1	1	21206	0	20.6598	0	1	1	0
2105	0	1	1	21206	0	37.295	1	1	0	1
2082	2	1	1	21206	1	24.564	1	1	1	0
1992	0	1	1	21206	0	19.3758	1	1	1	0
1950	1	1	1	21206	0	18.8474	1	1	1	0
1847	0	1	1	21206	1	43.0198	1	1	1	1
1832	1	1	1	21206	1	33.9329	1	1	1	0
1806	2	1	1	21206	1	49.1198	0	1	2	1
1786	0	1	1	21206	0	40.1752	1	1	0	1
1764	1	1	1	21206	0	44.7201	1	1	1	1
1743	2	1	1	21206	1	46.4805	1	1	1	1
1733	1	1	1	21206	1	54.0205	1	1	0	1
1689	2	1	1	21206	0	72.293	1	1	2	1
1571	0	1	1	21206	1	38.4038	0	1	0	0
1542	0	1	1	21206	0	28.0027	1	1	1	1
1494	1	1	1	21206	1	64.1862	1	1	2	1
1429	0	1	1	21206	1	20.6735	1	1	1	0
1410	0	1	1	21206	0	22.0342	1	1	0	1
1385	0	1	1	21206	0	24.7502	1	1	0	0
1381	0	1	1	21206	1	53.3498	0	1	1	1
1338	0	1	1	21206	0	50.2012	1	1	1	1
1248	1	1	1	21206	1	46.768	1	1	0	1
1199	0	1	1	21206	0	65.1691	1	1	2	0
1096	1	1	1	21206	0	46.6585	0	1	1	1
988	1	1	1	21206	1	45.2895	1	1	0	0
906	0	1	1	21206	1	20.5886	1	1	0	0
899	0	1	1	21206	1	36.9774	1	1	0	1
887	1	1	1	21206	0	22.9405	1	1	0	0
884	1	1	1	21206	0	27.3101	1	1	0	1
851	1	1	1	21206	0	30.6776	1	1	1	1
848	1	1	1	21206	0	27.9288	1	1	1	1
687	2	1	1	21206	0	53.9083	1	1	1	0
516	1	1	1	21206	1	24.0876	1	1	0	0
508	1	1	1	21206	1	19.2799	1	1	1	0
462	0	1	1	21206	0	19.5729	1	1	3	1
456	1	1	1	21206	1	19.2964	2	1	1	0
448	0	1	1	21206	0	28.1944	1	1	1	1
411	1	1	1	21206	1	19.7344	1	1	1	1
408	1	1	1	21206	1	20.2902	0	1	1	0
158	0	1	1	21206	1	42.5243	1	1	1	1
49	2	1	1	21206	0	73.3936	1	1	1	1
5146	1	1	1	21212	0	27.1458	0	1	0	1
5108	2	1	1	21212	1	31.6605	0	1	1	0
5085	2	1	1	21212	0	40.6242	0	1	1	1
4818	1	1	1	21212	0	41.5633	2	1	1	1
4578	0	1	1	21212	0	20.0548	0	1	3	0
4412	1	1	1	21212	1	26.7515	1	1	1	0
4060	0	1	1	21212	0	50.8939	1	1	1	1
3826	2	1	1	21212	1	76.2628	1	1	2	1
3768	0	1	1	21212	0	48.2136	1	1	1	1
3597	1	1	1	21212	1	22.3463	1	1	0	0
3384	1	1	1	21212	1	34.5708	1	1		0
3276	2	1	1	21212	1	57.6044	1	1	1	1
2992	0	1	1	21212	1	37.1663	1	1	1	1
2932	1	1	1	21212	0	23.9014	1	1	1	1
2838	1	1	1	21212	0	40.7173	1	1	1	1
2157	1	1	1	21212	1	25.9165	2	1	3	1
2042	0	1	1	21212	1	56.2793	0	1	0	0
1979	0	1	1	21212	0	29.807	1	1	1	0
1885	1	1	1	21212	0	27.0527	1	1	1	1
1799	2	1	1	21212	0	39.1211	1	1	1	1
1768	0	1	1	21212	1	63.6468	1	1	0	1
1584	0	1	1	21212	0	36.9117	2	1	3	0
1565	0	1	1	21212	1	65.5496	0	1	0	1
1246	1	1	1	21212	1	50.5736	1	1	0	1
1193	2	1	1	21212	1	60.1095	1	1	1	1
691	2	1	1	21212	1	56.46	1	1	1	1
341	1	1	1	21212	0	26.9432	1	1		1
5193	1	1	1	21213	0	26.2587	1	1	1	0
5147	1	1	1	21213	1	23.2389	1	1	0	0
5120	2	1	1	21213	0	55.4059	0	1	1	0
5119	1	1	1	21213	1	50.8008	1	1	1	1
5112	2	1	1	21213	0	28.104	0	1	1	1
5098	0	1	1	21213	1	38.0479	0	1	1	0
5061	2	1	1	21213	1	27.1047	1	1	1	0
5011	1	1	1	21213	1	50.1574	1	1	1	1
4985	0	1	1	21213	1	19.0965	1	1	1	0
4979	1	1	1	21213	1	19.4004	1	1	1	0
4970	1	1	1	21213	1	25.3826	1	1	0	0
4954	0	1	1	21213	0	37.3908	1	1	0	1
4952	0	1	1	21213	0	51.729	1	1	1	1
4949	1	1	1	21213	1	43.614	1	1	1	1
4938	1	1	1	21213	1	23.9945	1	1	1	0
4929	1	1	1	21213	1	24.8569	1	1	1	0
4924	0	1	1	21213	0	25.2156	1	1	1	1
4921	0	1	1	21213	0	25.4209	1	1	1	1
4899	0	1	1	21213	0	28.5749	1	1	1	1
4898	0	1	1	21213	0	29.0513	1	1	0	1
4890	0	1	1	21213	1	59.3511	1	1	1	1
4852	1	1	1	21213	1	45.2047	1	1	1	0
4831	1	1	1	21213	0	56.4052	1	1	0	1
4827	0	1	1	21213	0	44.8953	1	1	1	1
4822	0	1	1	21213	1	39.6222	1	1	0	1
4802	1	1	1	21213	1	51.4333	1	1	1	1
4800	2	1	1	21213	0	46.601	1	1	1	1
4797	0	1	1	21213	0	48.1697	1	1	1	1
4790	0	1	1	21213	0	45.1636	1	1	1	1
4789	2	1	1	21213	1	45.3634	1	1	3	0
4783	0	1	1	21213	0	46.1629	1	1	1	1
4780	1	1	1	21213	0	50.6886	1	1	0	1
4778	1	1	1	21213	0	49.0678	1	1	1	1
4771	1	1	1	21213	1	52.7283	1	1	1	0
4769	0	1	1	21213	1	48.742	1	1	1	1
4768	2	1	1	21213	0	52.6489	1	1	1	1
4764	0	1	1	21213	0	59.0691	1	1	1	1
4748	2	1	1	21213	1	69.588	1	1	1	1
4728	0	1	1	21213	1	64.9938	1	1	1	1
4670	1	1	1	21213	1	31.8357	1	1	1	1
4619	2	1	1	21213	1	39.1951	1	1	1	0
4618	0	1	1	21213	0	21.1362	1	1	1	0
4613	0	1	1	21213	0	34.3765	1	1	1	1
4583	0	1	1	21213	0	62.4778	1	1	1	1
4559	0	1	1	21213	0	57.8316	1	1	1	0
4484	0	1	1	21213	0	20.564	1	1	1	0
4477	1	1	1	21213	0	23.0938	1	1	1	1
4472	0	1	1	21213	0	53.4565	1	1	1	1
4470	1	1	1	21213	0	19.9206	1	1	0	1
4465	0	1	1	21213	0	20.4901	1	1	3	0
4459	0	1	1	21213	0	21.8782	1	1	1	0
4450	2	1	1	21213	1	45.8371	1	1	1	1
4439	2	1	1	21213	0	83.8193	1	1	2	1
4399	0	1	1	21213	0	29.3279	1	1	3	1
4398	1	1	1	21213	0	43.1129	1	1	1	0
4385	0	1	1	21213	0	56.3614	1	1	0	1
4381	1	1	1	21213	0	30.4887	1	1	3	0
4379	1	1	1	21213	1	30.9624	1	1	1	1
4378	0	1	1	21213	0	43.1458	1	1	1	1
4373	1	1	1	21213	0	34.935	1	1	0	1
4368	1	1	1	21213	0	32.3696	1	1	0	1
4348	0	1	1	21213	0	80.7502	1	1	2	1
4340	1	1	1	21213	0	37.0322	1	1	1	1
4338	0	1	1	21213	1	37.1526	1	1	0	1
4330	1	1	1	21213	0	37.9028	1	1	3	1
4325	0	1	1	21213	0	46.1027	1	1	1	1
4295	1	1	1	21213	1	47.7782	1	1	1	1
4278	0	1	1	21213	1	55.2745	1	1	1	1
4270	0	1	1	21213	0	57.2868	1	1	1	1
4269	0	1	1	21213	1	57.4511	1	1	1	0
4266	1	1	1	21213	1	61.8152	1	1	2	0
4245	2	1	1	21213	1	72.8323	1	1	1	0
4244		1	1	21213	1	68.742	1	1	1	1
4232	1	1	1	21213	0	25.5222	1	1	1	1
4231	1	1	1	21213	1	52.6762	1	1	1	1
4182	1	1	1	21213	1	23.269	1	1	1	0
4098	1	1	1	21213	1	77.629	1	1		1
4088	0	1	1	21213	1	40.8761	1	1	0	0
4086	0	1	1	21213	0	23.2361	0	1	1	1
4052	0	1	1	21213	0	44.4956	0	1	1	1
4048	1	1	1	21213	0	30.0917	1	1	0	1
4024	1	1	1	21213	1	32.6571	1	1	0	1
4020	0	1	1	21213	1	47.5565	0	1	1	0
3972	0	1	1	21213	1	25.7933	1	1	1	0
3949	0	1	1	21213	0	22.4641	1	1	1	1
3946	0	1	1	21213	0	41.128	1	1	1	1
3943	0	1	1	21213	0	23.0116	1	1	1	1
3932	0	1	1	21213	1	56.3532	1	1	1	1
3916	0	1	1	21213	0	26.1027	1	1	1	1
3915	0	1	1	21213	0	34.2779	0	1	1	0
3893	0	1	1	21213	0	29.8754	1	1	0	1
3892	1	1	1	21213	1	51.5702	1	1	1	1
3876	1	1	1	21213	1	32.6379	1	1	1	0
3872	0	1	1	21213	0	43.3292	1	1	0	1
3866	0	1	1	21213	0	55.8686	1	1	1	1
3851	0	1	1	21213	0	70.6448	1	1	1	0
3848	2	1	1	21213	1	49.9411	1	1	1	1
3844	1	1	1	21213	1	38.3162	1	1	0	1
3824	0	1	1	21213	0	39.937	1	1	1	0
3813	0	1	1	21213	0	51.1677	1	1	1	1
3800	0	1	1	21213	0	44.3149	1	1	0	1
3782	0	1	1	21213	1	52.0493	1	1	0	1
3781	0	1	1	21213	0	59.0828	1	1	2	1
3780	1	1	1	21213	1	52.4709	1	1	1	0
3777	2	1	1	21213	1	55.2909	0	1	1	0
3771	1	1	1	21213	1	47.8987	1	1	0	1
3763	2	1	1	21213	1	70.8939	1	1	1	1
3762	2	1	1	21213	1	81.6235	1	1		1
3751	2	1	1	21213	1	57.525	1	1	1	1
3749	2	1	1	21213	1	57.2567	1	1	1	1
3737	2	1	1	21213	0	83.0418	1	1	3	1
3697	1	1	1	21213	0	47.9918	0	1	1	0
3613	0	1	1	21213	1	20.4819	1	1	1	0
3557	1	1	1	21213	1	20.3039	1	1	1	0
3542	0	1	1	21213	1	49.3279	1	1	0	0
3534	1	1	1	21213	0	19.6988	1	1	1	0
3522	1	1	1	21213	0	36.8816	0	1	1	1
3511	1	1	1	21213	0	20.5147	1	1	0	0
3496	1	1	1	21213	1	33.3607	1	1	1	0
3494	1	1	1	21213	1	20.5613	1	1	1	0
3469	1	1	1	21213	1	46.6338	1	1	1	1
3468	2	1	1	21213	1	44.783	1	1	1	0
3462	0	1	1	21213	1	22.371	1	1	1	0
3428	0	1	1	21213	0	48.5284	1	1	0	0
3421	1	1	1	21213	1	27.6112	1	1	1	1
3411	0	1	1	21213	1	46.4175	1	1	1	1
3366	1	1	1	21213	1	48.5147	0	1	1	0
3336	2	1	1	21213	0	45.8097	1	1	1	1
3322	1	1	1	21213	1	49.1636	1	1	1	0
3309	2	1	1	21213	0	50.1602	1	1	1	0
3302	0	1	1	21213	0	47.6687	1	1	0	1
3300	1	1	1	21213	1	52.6817	1	1	1	1
3291	0	1	1	21213	0	69.8042	1	1	3	1
3289	2	1	1	21213	1	54.5188	1	1	1	0
3278	0	1	1	21213	1	52.2847	1	1	1	0
3201	1	1	1	21213	0	27.8166	0	1	1	0
3151	1	1	1	21213	0	45.8919	1	1	1	1
3092	1	1	1	21213	1	58.1903	1	1	1	1
3074	0	1	1	21213	0	29.2923	1	1	3	1
3045	1	1	1	21213	1	61.2293	1	1		1
3041	1	1	1	21213	0	25.7522	2	1	1	1
3030	1	1	1	21213	0	32.0958	1	1	0	1
2988	1	1	1	21213	1	20.9719	1	1	1	0
2978	1	1	1	21213	0	38.6092	1	1	1	0
2972	1	1	1	21213	1	47.2307	1	1	1	0
2970	1	1	1	21213	1	21.8398	1	1	1	0
2954	1	1	1	21213	0	32.3641	1	1	1	1
2941	0	1	1	21213	0	22.8474	1	1	1	1
2914	0	1	1	21213	0	49.7632	1	1	1	1
2880	0	1	1	21213	0	50.0726	1	1	1	1
2842	0	1	1	21213	1	47.1184	1	1	1	0
2810	2	1	1	21213	1	42.6804	1	1	0	0
2809	0	1	1	21213	0	43.2608	1	1	1	1
2786	1	1	1	21213	0	46.6585	1	1	1	1
2780	0	1	1	21213	0	65.4319	0	1	1	1
2770	1	1	1	21213	1	51.9808	1	1	1	1
2762	1	1	1	21213	1	51.5181	1	1		0
2751	1	1	1	21213	1	51.7673	1	1	0	1
2749	0	1	1	21213	1	49.0869	1	1	1	1
2739	1	1	1	21213	1	60.6133	1	1	2	0
2707		1	1	21213	0	20.063	1	1		1
2629	0	1	1	21213	0	46.0671	1	1	1	0
2561	1	1	1	21213	1	57.7604	1	1	1	0
2557	2	1	1	21213	1	44.7255	1	1	1	1
2516	0	1	1	21213	0	42.6283	1	1	1	1
2512	1	1	1	21213	0	29.1225	1	1	3	1
2503	2	1	1	21213	1	41.7988	1	1	1	0
2477	0	1	1	21213	0	43.5756	1	1	1	1
2452	1	1	1	21213	1	51.4223	1	1	1	1
2448	0	1	1	21213	0	53.1362	1	1	1	1
2446	0	1	1	21213	0	21.6071	1	1	1	0
2397	1	1	1	21213	0	25.9439	1	1	3	1
2363	0	1	1	21213	0	31.0062	1	1	1	1
2360	1	1	1	21213	1	31.2307	1	1	0	1
2314	1	1	1	21213	0	42.1273	0	1	1	1
2297	0	1	1	21213	0	41.3333	1	1	1	1
2291	1	1	1	21213	0	51.1786	1	1	1	1
2287	1	1	1	21213	1	43.5866	1	1	1	0
2286	2	1	1	21213	1	67.7372	1	1	1	1
2276	1	1	1	21213	1	52.9637	1	1	1	1
2275	1	1	1	21213	1	44.9418	1	1	3	1
2271	0	1	1	21213	1	49.4839	1	1	0	0
2251	0	1	1	21213	1	49.0568	1	1	1	0
2233	0	1	1	21213	0	73.6427	1	1	1	1
2068	1	1	1	21213	1	25.0842	1	1	0	0
2058	1	1	1	21213	0	47.2142	1	1	1	1
2055	1	1	1	21213	1	51.0116	1	1	1	0
2008	0	1	1	21213	0	31.7372	1	1	3	1
2007	0	1	1	21213	1	30.3244	1	1	1	1
1983	1	1	1	21213	0	23.3922	1	1	0	0
1977	1	1	1	21213	1	34.0808	1	1	1	1
1949	2	1	1	21213	1	50.2916	1	1	1	0
1941	0	1	1	21213	0	19.8111	1	1	1	1
1922	1	1	1	21213	1	22.037	1	1	1	0
1919		1	1	21213	1	22.3874	1	1	1	0
1910	0	1	1	21213	0	23.0691	1	1	1	0
1897	0	1	1	21213	0	42.8036	1	1	1	1
1895	1	1	1	21213	0	46.8172	1	1	1	1
1892	1	1	1	21213	0	29.2402	0	1	1	1
1891	0	1	1	21213	0	26.2697	1	1	1	0
1887	0	1	1	21213	0	41.5332	1	1	1	1
1883	1	1	1	21213	1	27.3511	1	1	0	1
1882	0	1	1	21213	0	27.2471	1	1	0	1
1868	0	1	1	21213	0	47.154	1	1	1	1
1854	1	1	1	21213	1	38.7269	1	1	1	0
1839	2	1	1	21213	0	45.4428	1	1	1	1
1838	2	1	1	21213	1	60.8487	1	1	1	1
1836	0	1	1	21213	0	33.0048	1	1	0	1
1818	1	1	1	21213	0	40.4901	1	1	1	1
1809	1	1	1	21213	1	38.1711	1	1	1	1
1788	1	1	1	21213	1	49.5168	1	1	1	0
1787	2	1	1	21213	1	39.9069	1	1	1	1
1784	0	1	1	21213	0	62.1875	1	1	1	1
1781	1	1	1	21213	0	40.6571	1	1	1	1
1780	1	1	1	21213	1	40.5914	1	1	1	1
1772	0	1	1	21213	0	42.9405	1	1	1	1
1758	1	1	1	21213	1	44.2081	1	1	0	1
1757	0	1	1	21213	0	81.4593	1	1	2	1
1746	0	1	1	21213	1	47.5756	1	1	1	1
1736	0	1	1	21213	1	49.7906	1	1	0	1
1731	2	1	1	21213	1	53.922	1	1	1	1
1730	1	1	1	21213	0	53.7714	1	1	0	1
1719	1	1	1	21213	1	50.2204	1	1	1	0
1717	0	1	1	21213	0	51.4689	1	1	1	0
1714	0	1	1	21213	1	51.4114	1	1	0	1
1704	1	1	1	21213	1	57.0732	1	1	0	0
1667	1	1	1	21213	1	33.9302	1	1		0
1520	0	1	1	21213	0	42.7296	1	1	0	1
1501	1	1	1	21213	1	41.6454	1	1	0	1
1492	1	1	1	21213	0	25.6153	1	1	1	0
1485	2	1	1	21213	1	46.9843	0	1	1	0
1480	2	1	1	21213	0	52.794	1	1	1	1
1458	2	1	1	21213	0	31.4086	1	1	1	1
1450	2	1	1	21213	1	46.0424	1	1	1	0
1430	1	1	1	21213	0	20.6626	1	1	1	0
1405		1	1	21213	0	40.3915	1	1	0	1
1401	1	1	1	21213	1	23.0445	1	1	1	0
1398	0	1	1	21213	0	24.7803	1	1	0	0
1387	1	1	1	21213	0	24.5996	1	1	3	1
1364	0	1	1	21213	1	28.5777	1	1	1	0
1363	0	1	1	21213	1	27.3457	1	1	0	1
1355	0	1	1	21213	1	28.0246	1	1	1	0
1341	1	1	1	21213	0	46.2752	1	1	1	0
1311	2	1	1	21213	1	58.9541	1	1	1	0
1304	0	1	1	21213	0	40.6899	1	1	0	1
1290	2	1	1	21213	0	75.1294	1	1	2	1
1283	0	1	1	21213	0	59.1513	1	1	1	1
1277	1	1	1	21213	1	47.8467	1	1	1	1
1275	1	1	1	21213	1	40.0219	1	1	1	1
1269	2	1	1	21213	1	72.8789	1	1	1	1
1253	0	1	1	21213	1	49.41	1	1	1	0
1250	1	1	1	21213	0	44.4654	1	1	0	1
1237	0	1	1	21213	0	46.7351	1	1	1	1
1232	0	1	1	21213	0	48.4572	1	1	1	1
1226	0	1	1	21213	1	49.2156	1	1	1	0
1219	0	1	1	21213	1	55.321	1	1	1	1
1215	2	1	1	21213	0	67.2498	1	1	1	1
1210	1	1	1	21213	1	54.7515	1	1	1	0
1176	0	1	1	21213	0	65.5414	0	1	1	0
1077	1	1	1	21213	1	28.2738	1	1	1	1
1033	2	1	1	21213	1	56.2847	0	1	1	0
1015	1	1	1	21213	1	65.6263	1	1		0
974	1	1	1	21213	0	24.9309	1	1	0	1
961	1	1	1	21213	1	26.3847	1	1	1	0
928	1	1	1	21213	0	43.9507	0	1	1	1
919	1	1	1	21213	0	19.3593	1	1	1	0
914	0	1	1	21213	0	19.729	1	1	1	0
910	1	1	1	21213	0	20.1259	1	1	0	0
903	0	1	1	21213	1	20.8624	1	1	0	0
857	1	1	1	21213	1	26.872	1	1	1	0
844	0	1	1	21213	1	29.3662	1	1	0	0
833	0	1	1	21213	1	48.9391	1	1	1	1
819	1	1	1	21213	1	34.3792	1	1	1	0
801	0	1	1	21213	0	76.8542	1	1	1	1
792	0	1	1	21213	0	38.5462	1	1	0	0
790	0	1	1	21213	0	37.577	1	1	0	0
787	0	1	1	21213	0	54.6749	1	1	0	1
784	1	1	1	21213	0	38.3326	1	1	0	1
769	0	1	1	21213	1	49.7331	1	1	1	0
747	1	1	1	21213	1	63.2005	1	1	0	1
744	2	1	1	21213	1	50.5298	1	1	1	0
738	1	1	1	21213	1	44.4326	1	1	1	0
736	0	1	1	21213	1	58.4175	1	1	3	0
730	1	1	1	21213	1	59.2717	1	1	1	1
723	1	1	1	21213	1	48.1588	1	1	1	0
721	1	1	1	21213	0	51.948	1	1	1	0
700	1	1	1	21213	1	47.9151	1	1	1	1
698	0	1	1	21213	0	50.4312	1	1	1	1
697	0	1	1	21213	0	59.9042	1	1	1	1
682	0	1	1	21213	1	58.7242	1	1	1	1
563	1	1	1	21213	0	49.5414	1	1	1	1
529	0	1	1	21213	1	84.1944	1	1	2	1
518	0	1	1	21213	0	25.6482	1	1	1	1
501	0	1	1	21213	0	23.9562	1	1	0	0
493	1	1	1	21213	1	18.9459	1	1	1	0
454	1	1	1	21213	0	25.1389	1	1	1	1
449	1	1	1	21213	0	22.2834	1	1	1	1
397	0	1	1	21213	0	21.4374	1	1	1	0
396	0	1	1	21213	0	38.8912	1	1	1	1
382	1	1	1	21213	0	23.5893	1	1	1	1
351	0	1	1	21213	0	34.6448	1	1	1	1
346	1	1	1	21213	1	26.5161	1	1	1	1
340	1	1	1	21213	1	75.384	1	1	1	1
333	1	1	1	21213	1	28.8898	1	1	0	0
314	2	1	1	21213	0	58.7433	1	1	1	0
310	1	1	1	21213	0	59.948	1	1	1	1
306	0	1	1	21213	0	30.8036	1	1	3	1
283	1	1	1	21213	0	33.3415	1	1	1	1
281	1	1	1	21213	0	45.18	1	1	0	1
268	0	1	1	21213	1	64.4244	1	1	1	1
260	1	1	1	21213	1	37.2375	1	1	0	1
229	1	1	1	21213	1	36.4162	1	1	0	1
227	1	1	1	21213	0	56.0712	1	1	1	1
222	0	1	1	21213	0	49.796	1	1	1	1
217	0	1	1	21213	0	37.347	1	1	0	1
206	0	1	1	21213	1	48.8214	1	1	0	1
205	0	1	1	21213	0	42.3984	1	1	1	1
178	0	1	1	21213	0	60.7201	1	1	1	1
172	0	1	1	21213	0	60.4326	1	1	1	1
163	0	1	1	21213	0	41.87	1	1	0	0
155	2	1	1	21213	0	69.2211	1	1	2	1
146	0	1	1	21213	0	56.8761	1	1	0	1
129	1	1	1	21213	1	45.8919	1	1	1	1
128	2	1	1	21213	1	45.1143	1	1	1	1
113	1	1	1	21213	0	46.3354	1	1	0	1
103	1	1	1	21213	0	49.5359	1	1	1	1
102	0	1	1	21213	0	49.7084	1	1	1	1
93	0	1	1	21213	1	47.5948	1	1	1	1
84	0	1	1	21213	1	57.1745	1	1	1	1
77	0	1	1	21213	1	60.052	1	1	1	1
73	1	1	1	21213	1	51.0664	1	1	0	1
65	0	1	1	21213	1	52.4298	1	1	1	1
54	2	1	1	21213	1	52.1615	1	1	1	1
53	1	1	1	21213	1	56.2765	1	1	0	0
28	2	1	1	21213	1	67.2717	1	1	3	1
5202	1	1	1	21215	1	37.2402	1	1	1	0
5191	1	1	1	21215	0	27.2635	1	1	1	0
5153	1	1	1	21215	1	23.0445	1	1	1	1
5124	0	1	1	21215	0	37.9877	1	1	1	0
4960	0	1	1	21215	1	22.5763	1	1	1	0
4746	1	1	1	21215	0	57.3388	1	1	1	1
4638	1	1	1	21215	1	23.7016	1	1	1	0
4598	1	1	1	21215	1	52.1944	1	1	1	1
4521	0	1	1	21215	0	33.1691	1	1	0	0
4311	1	1	1	21215	0	42.1739	1	1	1	1
4301	1	1	1	21215	0	48.3149	1	1	1	1
4176	0	1	1	21215	0	29.5578	1	1	1	0
4154	0	1	1	21215	0	31.9288	1	1	0	1
4143	1	1	1	21215	0	21.5332	1	1	0	0
4126	2	1	1	21215	1	47.7207	1	1	1	0
4102	2	1	1	21215	0	29.5414	1	1	1	0
4065	1	1	1	21215	1	39.896	1	1	1	1
3990	1	1	1	21215	1	18.6585	1	1	1	0
3977	2	1	1	21215	1	64.7392	1	1	1	1
3913	1	1	1	21215	1	31.9671	1	1	1	1
3640	2	1	1	21215	1	50.9213	1	1	1	1
3544	1	1	1	21215	1	40.9938	1	1	1	1
3490	2	1	1	21215	1	48.449	1	1	1	0
3402	0	1	1	21215	1	53.8015	1	1	1	1
3391	0	1	1	21215	0	32.7064	1	1	1	1
3319	0	1	1	21215	0	57.681	1	1	1	1
3304	0	1	1	21215	1	46.1875	1	1	1	0
3213	1	1	1	21215	1	31.7125	1	1	1	0
3062	1	1	1	21215	1	38.2724	1	1	1	0
3035	0	1	1	21215	1	27.9069	1	1	1	0
2947	2	1	1	21215	0	41.1472	1	1	1	1
2917	1	1	1	21215	0	52.1588	1	1	1	1
2772	1	1	1	21215	1	49.3552	1	1	1	0
2698	1	1	1	21215	1	20.5722	2	1	1	0
2676	1	1	1	21215	1	37.2621	1	1	1	1
2613	0	1	1	21215	0	47.8138	1	1	1	1
2510	0	1	1	21215	0	41.1472	0	1	0	1
2410	0	1	1	21215	0	25.1417	1	1	1	1
2405	1	1	1	21215	1	25.4292	1	1	1	1
2329	1	1	1	21215	0	36.0657	1	1	0	0
2113	2	1	1	21215	0	78.1328	1	1	1	1
2109	1	1	1	21215	1	49.1937	0	1	1	0
1879	2	1	1	21215	0	27.5948	1	1	1	1
1822	1	1	1	21215	1	35.165	1	1	1	1
1805	0	1	1	21215	1	41.9767	1	1	1	1
1783	1	1	1	21215	1	41.18	1	1	1	0
1765	0	1	1	21215	0	42.7187	1	1	1	1
1732	1	1	1	21215	1	52.8077	1	1	1	0
1675	1	1	1	21215	1	29.7221	1	1	1	0
1659	1	1	1	21215	1	44.8652	1	1	0	0
1568	1	1	1	21215	1	35.9425	2	1	1	0
1551	2	1	1	21215	1	65.1608	2	1	1	0
1506	1	1	1	21215	0	31.9973	1	1	3	1
1463	1	1	1	21215	0	25.6509	1	1	0	0
1419	1	1	1	21215	1	27.8741	1	1	1	1
1342	1	1	1	21215	0	29.347	1	1	1	1
1306	2	1	1	21215	0	65.4812	0	1	2	1
1288	1	1	1	21215	0	38.8665	1	1	1	1
1059	1	1	1	21215	0	33.1773	2	1	3	0
1057	1	1	1	21215	0	39.5921	1	1	1	1
966	0	1	1	21215	1	50.3299	1	1	1	0
941	0	1	1	21215	1	19.8631	1	1	1	0
896	2	1	1	21215	1	69.8809	1	1	2	0
862	1	1	1	21215	1	25.7358	1	1	1	0
816	1	1	1	21215	1	33.9493	1	1	1	0
797	2	1	1	21215	1	39.2717	1	1	1	1
640	0	1	1	21215	0	57.4593	1	1	0	0
578	1	1	1	21215	0	18.0726	2	1	3	0
538	2	1	1	21215	1	56.3559	1	1	1	1
437	0	1	1	21215	0	18.4066	1	1	1	0
370	0	1	1	21215	1	45.8426	1	1	1	0
285	0	1	1	21215	1	52.7201	1	1	3	1
200	1	1	1	21215	1	46.5708	1	1	1	1
151	1	1	1	21215	1	42.4531	1	1	0	0
123	2	1	1	21215	0	66.1574	1	1	1	1
5076	0	1	1	21216	1	23.1677	1	1	0	1
4674	0	1	1	21216	1	46.0452	1	1	0	0
4669	0	1	1	21216	0	23.4415	1	1	0	0
4599	0	1	1	21216	1	36.0767	1	1	1	0
4593	1	1	1	21216	0	36.6845	1	1		1
4264	1	1	1	21216	1	54.4476	1	1	1	0
4169	0	1	1	21216	1	26.5845	1	1	1	0
4084	0	1	1	21216	1	40.0684	1	1	1	1
4001	0	1	1	21216	1	23.9726	1	1	1	1
3849	1	1	1	21216	0	36.7036	1	1	0	1
3637	1	1	1	21216	1	39.0664	1	1	1	1
3400	2	1	1	21216	0	55.9261	1	1	1	1
3296	1	1	1	21216	1	49.7577	1	1	1	0
3044	0	1	1	21216	0	27.9233	1	1	1	0
2977	0	1	1	21216	0	20.6324	1	1	1	1
2975	0	1	1	21216	0	20.7748	1	1	1	1
2959	0	1	1	21216	0	34.8994	1	1	1	1
2939	0	1	1	21216	0	41.3662	1	1	1	1
2920	0	1	1	21216	0	38.7132	1	1	1	1
2834	0	1	1	21216	0	39.4114	1	1	0	1
2803	0	1	1	21216	1	43.0171	1	1	1	1
2547	1	1	1	21216	1	23.948	1	1	1	0
2478	0	1	1	21216	0	23.258	1	1	0	0
2163	1	1	1	21216	1	33.5907	1	1	0	1
2044	1	1	1	21216	0	24.3696	1	1	1	1
2010	0	1	1	21216	0	42.7187	0	1	0	0
1863	2	1	1	21216	1	29.2923	1	1	1	0
1468	0	1	1	21216	0	24.5996	1	1	1	0
1445	0	1	1	21216	1	20.7502	1	1	1	0
1117	1	1	1	21216	1	39.4606	1	1	1	1
1068	0	1	1	21216	1	29.2183	1	1	1	1
714	0	1	1	21216	1	51.7153	1	1	0	0
705	0	1	1	21216	1	61.1362	1	1	1	0
612	1	1	1	21216	0	45.6838	0	1	1	0
606	1	1	1	21216	0	46.9268	1	1	1	1
509	0	1	1	21216	1	42.8638	1	1	0	0
328	1	1	1	21216	1	45.7851	1	1	1	1
248	1	1	1	21216	1	35.3703	1	1	3	1
196	2	1	1	21216	1	39.8193	1	1	3	0
115	2	1	1	21216	0	46.256	1	1	1	1
5156	0	1	1	21217	1	70.2341	0	1	1	0
5094	2	1	1	21217	1	42.9377	1	1	1	0
5056	0	1	1	21217	0	25.5962	1	1	1	1
5008	1	1	1	21217	0	40.794	1	1	1	1
5006	1	1	1	21217	1	36.4025	1	1	1	0
4992	1	1	1	21217	0	21.0979	1	1	0	1
4989	1	1	1	21217	0	18.8036	1	1	1	0
4933	1	1	1	21217	0	25.7276	1	1	1	1
4842	1	1	1	21217	1	36.4381	1	1	3	1
4828	0	1	1	21217	0	67.447	1	1	1	1
4817	2	1	1	21217	0	44.0219	1	1	1	1
4781	0	1	1	21217	1	46.8966	1	1	1	1
4694	0	1	1	21217	0	25.7331	1	1	1	0
4655	1	1	1	21217	1	26.883	0	1	0	1
4518	1	1	1	21217	0	22.0479	1	1	3	1
4358	2	1	1	21217	0	34.6283	1	1	1	1
4200	1	1	1	21217	0	27.5647	1	1	1	1
4192	0	1	1	21217	0	27.217	1	1	0	0
4156	1	1	1	21217	0	25.3032	0	1	0	1
4011	1	1	1	21217	1	53.6975	1	1	1	1
3993	0	1	1	21217	0	50.0507	1	1	1	1
3940	0	1	1	21217	0	50.2313	1	1	1	1
3904	0	1	1	21217	0	27.7919	1	1	1	1
3831	0	1	1	21217	1	45.6044	1	1	0	1
3684	0	1	1	21217	0	44.6927	1	1	0	1
3590	0	1	1	21217	1	41.3525	1	1	1	1
3465	1	1	1	21217	1	21.8398	1	1	0	0
3430	1	1	1	21217	1	27.0418	1	1	1	0
3348	0	1	1	21217	0	55.0007	1	1	1	1
3312	2	1	1	21217	0	51.8439	1	1	1	1
3244	1	1	1	21217	1	34.3819	1	1	1	1
3218	1	1	1	21217	0	43.2142	1	1	1	0
3123	0	1	1	21217	0	38.4641	1	1	0	1
3051	1	1	1	21217	1	46.7625	1	1	1	1
2942	0	1	1	21217	1	45.1608	1	1	1	1
2906	0	1	1	21217	0	26.705	1	1	1	0
2854	0	1	1	21217	1	55.77	1	1	1	1
2784	2	1	1	21217	1	46.3628	1	1	1	0
2616	1	1	1	21217	1	29.9247	1	1	1	1
2500	1	1	1	21217	0	27.1567	1	1	0	1
2434	1	1	1	21217	1	22.8966	1	1	1	0
2423	0	1	1	21217	1	27.5483	1	1	1	1
2390	0	1	1	21217	0	42.5435	1	1	1	1
2366	2	1	1	21217	1	37.744	0	1	1	0
2284	0	1	1	21217	0	43.54	1	1	1	1
2149	0	1	1	21217	1	25.8042	1	1	1	0
2119	2	1	1	21217	1	56.5476	1	1	1	0
2078	2	1	1	21217	0	27.7673	1	1	1	1
2018	0	1	1	21217	0	47.5866	1	1	3	1
1991	0	1	1	21217	1	20.1889	1	1	1	0
1984	0	1	1	21217	0	18.7406	1	1	0	0
1978	1	1	1	21217	0	36.95	1	1	1	1
1924	0	1	1	21217	1	45.5578	1	1	1	1
1827	0	1	1	21217	1	43.7837	1	1	1	0
1709	1	1	1	21217	0	52.9418	1	1	0	0
1559	1	1	1	21217	0	40.9254	1	1	1	1
1348	0	1	1	21217	0	46.089	1	1	1	1
1297	0	1	1	21217	0	37.9001	1	1	1	1
1182	2	1	1	21217	0	74.9569	1	1	1	1
1145	1	1	1	21217	1	39.4908	2	1	1	1
1029	0	1	1	21217	0	48.7365	1	1	1	1
1022	0	1	1	21217	0	24.4216	1	1	0	1
965	0	1	1	21217	0	44.0931	1	1	1	0
958	2	1	1	21217	1	46.5626	1	1	1	1
957	0	1	1	21217	1	31.3539	1	1	1	1
929	0	1	1	21217	1	49.8426	1	1	1	1
811	0	1	1	21217	0	34.8145	1	1	0	1
619	1	1	1	21217	0	19.5072	1	1	1	1
502	0	1	1	21217	0	42.9295	1	1	0	1
445	2	1	1	21217	1	27.6331	1	1	1	0
402	0	1	1	21217	0	32.9391	1	1	1	1
369	0	1	1	21217	0	28.0739	1	1	1	1
331	0	1	1	21217	0	54.4449	1	1	0	1
277	0	1	1	21217	0	64.3477	1	1	1	1
225	0	1	1	21217	0	45.5086	1	1	0	0
195	0	1	1	21217	0	39.8385	1	1	0	0
190	1	1	1	21217	0	40.2026	1	1	1	1
130	0	1	1	21217	1	44.2327	1	1	1	1
90	0	1	1	21217	1	54.3573	1	1	0	1
5125	1	1	1	21218	0	77.5305	2	1	1	0
5036	0	1	1	21218	0	21.5387	1	1	1	0
4984	0	1	1	21218	0	50.0233	1	1	1	1
4914	0	1	1	21218	0	26.9295	1	1	1	1
4904	1	1	1	21218	1	50.2505	1	1	1	1
4878	0	1	1	21218	0	40.6516	1	1	1	1
4823	1	1	1	21218	0	39.4415	1	1	0	1
4823	1	1	1	21218	0	39.4415	1	1	0	1
4794	0	1	1	21218	1	57.6591	1	1	1	1
4787	0	1	1	21218	0	53.5496	1	1	1	1
4695	1	1	1	21218	1	49.128	1	1	1	1
4664	1	1	1	21218	1	22.0178	1	1	1	0
4600	1	1	1	21218	0	46.6146	1	1	1	1
4538	0	1	1	21218	0	23.4278	1	1	1	0
4500	0	1	1	21218	0	34.3299	1	1	1	1
4443	1	1	1	21218	0	23.3593	1	1	0	1
4410	2	1	1	21218	1	51.0527	0	1	0	0
4380	0	1	1	21218	0	30.5763	1	1	0	0
4377	0	1	1	21218	1	46.6092	1	1	1	1
4369	1	1	1	21218	0	60.5613	1	1	1	1
4110	0	1	1	21218	1	31.8658	1	1		1
4008	1	1	1	21218	1	19.1896	1	1	1	0
4006	0	1	1	21218	1	18.3765	1	1	1	0
3999	1	1	1	21218	0	19.9589	1	1	1	0
3968	1	1	1	21218	0	45.0897	1	1	1	1
3967	1	1	1	21218	1	50.5818	1	1		0
3947	1	1	1	21218	0	22.7652	1	1	0	1
3945	1	1	1	21218	1	53.9849	1	1	1	1
3941	0	1	1	21218	0	60.8761	1	1	1	1
3933	2	1	1	21218	0	37.4374	1	1	1	1
3896	1	1	1	21218	1	48.3723	1	1	1	1
3833	0	1	1	21218	0	40.9665	1	1	0	1
3832	0	1	1	21218	0	44.5804	1	1	1	1
3827	1	1	1	21218	0	71.321	1	1	1	1
3786	0	1	1	21218	1	52.8131	1	1	1	0
3772	2	1	1	21218	1	57.8316	1	1	1	0
3716	1	1	1	21218	1	19.7837	2	1	0	0
3715	1	1	1	21218	0	39.269	1	1	1	1
3707	2	1	1	21218	0	42.2423	1	1	1	1
3570	1	1	1	21218	1	62.1465	1	1		1
3533	1	1	1	21218	1	31.6112	1	1		0
3521	2	1	1	21218	1	26.1164	0	1	1	0
3442	0	1	1	21218	0	24.5996	1	1	1	0
3440	0	1	1	21218	0	40.6461	1	1	1	1
3439	0	1	1	21218	0	25.8289	1	1	1	1
3396	0	1	1	21218	1	37.0212	1	1	1	1
3382	0	1	1	21218	0	37.295	1	1	0	0
3371	1	1	1	21218	1	44.0438	1	1	1	1
3367	1	1	1	21218	0	36.3231	1	1	0	1
3346	2	1	1	21218	0	59.6906	1	1	1	1
3337	0	1	1	21218	0	45.6728	0	1	1	0
3324	1	1	1	21218	1	55.9644	1	1	1	0
3315	1	1	1	21218	1	46.7899	1	1	1	0
3271	2	1	1	21218	1	62.1465	1	1	1	1
3247	1	1	1	21218	1	38.5298	1	1	1	0
3038	0	1	1	21218	0	20.8871	1	1	1	0
3018	2	1	1	21218	1	81.1362	1	1	2	0
3014	0	1	1	21218	0	19.8412	1	1	0	0
3009	1	1	1	21218	0	29.7248	1	1	0	1
2952	1	1	1	21218	0	22.0315	1	1	0	0
2949	0	1	1	21218	1	22.1629	1	1	1	0
2892	0	1	1	21218	1	39.3374	1	1	1	1
2874	1	1	1	21218	1	36.6982	1	1	1	0
2867	0	1	1	21218	0	32.5476	1	1	0	1
2850	2	1	1	21218	0	36.5941	1	1	1	1
2806	1	1	1	21218	0	44.4873	1	1	1	1
2792	1	1	1	21218	0	45.7522	1	1	1	0
2775	1	1	1	21218	1	46.6749	1	1		1
2570	1	1	1	21218	0	21.1362	1	1	1	0
2513	1	1	1	21218	0	44.783	1	1	1	1
2482	0	1	1	21218	0	18.6256	1	1	1	0
2398	0	1	1	21218	0	26.0287	1	1	0	1
2385	0	1	1	21218	1	47.5647	1	1	1	1
2306	0	1	1	21218	0	38.8474	1	1	0	0
2263	0	1	1	21218	1	46.2368	1	1	1	1
2257	1	1	1	21218	1	49.8344	1	1	3	0
2003	2	1	1	21218	1	35.102	1	1	1	0
1963	0	1	1	21218	1	40.898	1	1	1	1
1939	1	1	1	21218	1	21.0431	1	1	1	0
1899	1	1	1	21218	1	25.399	1	1	1	1
1853	0	1	1	21218	0	34.0945	0	1	0	1
1844	0	1	1	21218	1	55.6386	1	1	1	1
1831	1	1	1	21218	1	50.2478	1	1	1	1
1775	1	1	1	21218	0	40.8159	1	1	1	1
1696	0	1	1	21218	0	59.5428	1	1	1	1
1661	1	1	1	21218	1	44.7091	1	1	3	1
1622	1	1	1	21218	1	18.7269	1	1	1	0
1608	1	1	1	21218	0	30.7871	2	1	1	1
1518	2	1	1	21218	1	30.6366	1	1	1	0
1498	2	1	1	21218	1	48.0986	1	1	1	1
1423	1	1	1	21218	0	22.538	0	1	1	0
1359	1	1	1	21218	1	27.5291	1	1	0	1
1322	0	1	1	21218	1	45.9247	1	1	1	0
1315	2	1	1	21218	1	43.2553	1	1	1	1
1309	1	1	1	21218	0	35.9808	1	1	0	1
1302	1	1	1	21218	1	45.0924	1	1	1	0
1294	0	1	1	21218	0	48.7693	1	1	1	1
1293	2	1	1	21218	0	72.0657	1	1	2	1
1281	0	1	1	21218	1	43.1211	1	1	0	1
1254	2	1	1	21218	0	43.5154	1	1	1	1
1218	0	1	1	21218	1	56.7146	0	1	1	0
1207	0	1	1	21218	0	51.9425	1	1	1	1
1058	0	1	1	21218	0	43.154	1	1	0	0
1038	0	1	1	21218	0	30.3628	2	1		0
1004	0	1	1	21218	0	32.668	1	1	1	1
969	0	1	1	21218	1	50.2724	1	1	1	0
960	0	1	1	21218	0	20.5421	1	1	3	1
956	1	1	1	21218	1	44.5065	1	1	3	1
952	1	1	1	21218	1	31.6468	1	1	1	0
892	0	1	1	21218	0	22.642	1	1	1	1
880	1	1	1	21218	0	25.2594	1	1	1	1
879	2	1	1	21218	1	64.8734	1	1	1	1
878	0	1	1	21218	0	23.3621	1	1	1	0
852	0	1	1	21218	0	41.6208	1	1	1	1
820	0	1	1	21218	0	37.1691	1	1	1	1
802	0	1	1	21218	0	59.4059	1	1	1	1
707	1	1	1	21218	0	54.4832	1	1	1	1
703	1	1	1	21218	1	47.7262	1	1	3	1
689	2	1	1	21218	0	62.8775	1	1	1	1
668	2	1	1	21218	0	87.3183	1	1	2	0
639	1	1	1	21218	1	55.5729	1	1	1	1
554	1	1	1	21218	0	22.3463	1	1	1	0
471	0	1	1	21218	0	35.4497	1	1	1	1
440	0	1	1	21218	0	33.7139	1	1	1	1
426	1	1	1	21218	0	43.2882	1	1	1	0
425	0	1	1	21218	1	58.7652	1	1	1	1
373	0	1	1	21218	0	24.2491	1	1	1	0
364	1	1	1	21218	1	24.6598	1	1	1	0
307	1	1	1	21218	1	30.7871	1	1	0	0
304	0	1	1	21218	0	30.9624	1	1	0	1
293	1	1	1	21218	1	31.9535	1	1	1	1
265	1	1	1	21218	0	65.1554	1	1	1	1
150	0	1	1	21218	1	42.8446	1	1	1	0
116	0	1	1	21218	1	46.5736	1	1	1	0
72	1	1	1	21218	0	48.8131	0	1	1	1
50	0	1	1	21218	0	64.7091	0	1	0	0
47	2	1	1	21218	1	57.2512	1	1	1	1
45	0	1	1	21218	0	55.9644	1	1	1	0
30	2	1	1	21218	0	70.1355	1	1	2	0
20	1	1	1	21218	1	61.4374	1	1	1	1
6	2	1	1	21218	1	75.7262	1	1	1	1
5197	1	1	1	21223	1	32.8022	1	1	0	1
5122	1	1	1	21223	1	51.0773	1	1	1	0
5018	1	1	1	21223	1	21.692	1	1	0	0
5005	1	1	1	21223	0	18.7953	1	1	1	0
4445	0	1	1	21223	0	22.2834	1	1	0	1
4371	0	1	1	21223	1	31.9671	1	1	1	1
4364	0	1	1	21223	0	54.9487	1	1	0	0
4296	0	1	1	21223	1	44.6598	1	1	1	1
4075	1	1	1	21223	1	22.5462	1	1	1	0
3952	0	1	1	21223	0	52.4545	2	1	1	1
3809	0	1	1	21223	1	42.7953	1	1	0	1
3623	1	1	1	21223	1	39.989	1	1	1	1
3605	0	1	1	21223	0	37.6016	1	1		1
3545	2	1	1	21223	1	36.2765	1	1	1	0
3504	1	1	1	21223	1	43.8303	1	1	1	1
3415	0	1	1	21223	0	29.2238	1	1	1	1
3407	0	1	1	21223	0	29.9028	1	1	1	1
3103	0	1	1	21223	1	29.5387	1	1	0	1
3076	0	1	1	21223	0	21.4921	1	1	0	1
3068	0	1	1	21223	0	45.1417	1	1	1	1
2936	0	1	1	21223	0	23.0801	0	1	1	0
2673	1	1	1	21223	0	39.1677	1	1	1	1
2603	0	1	1	21223	0	26.4257	1	1	3	1
2499	1	1	1	21223	0	45.6756	1	1	0	1
2375	2	1	1	21223	0	39.2389	0	1	1	1
2354	0	1	1	21223	0	35.8823	1	1	3	1
2155	1	1	1	21223	0	21.5195	1	1	1	0
2053	1	1	1	21223	0	38.2313	1	1	1	1
1965	0	1	1	21223	0	24.6352	1	1	1	1
1889	0	1	1	21223	0	43.3101	1	1	1	1
1815	0	1	1	21223	1	40.6954	1	1	0	0
1588	2	1	1	21223	1	73.6153	0	1	1	1
1538	1	1	1	21223	0	23.0335	1	1	3	1
1314	1	1	1	21223	1	46.2396	1	1	0	1
945	0	1	1	21223	0	28.8131	1	1	1	0
871	1	1	1	21223	1	39.1184	1	1	1	0
547	1	1	1	21223	1	53.2841	0	1	1	0
539	0	1	1	21223	1	57.1061	1	1	1	0
228	1	1	1	21223	0	36.5804	1	1	0	0
161	1	1	1	21223	0	45.0869	1	1	3	1
95	0	1	1	21223	0	51.6249	1	1	1	1
16	0	1	1	21223	0	65.5633	1	1	0	1
5190	0	1	1	21224	0	27.2799	0	1	0	0
5174	1	1	1	21224	1	57.5195	0	1	0	0
5161	1	1	1	21224	0	40.553	2	1	1	1
5131	0	1	1	21224	1	40.6735	0	1	0	0
4972	0	1	1	21224	0	20.6023	2	1	1	0
4927	0	1	1	21224	0	26.8337	0	1	1	1
4889	1	1	1	21224	0	36.7912	0	1	1	1
4886	1	1	1	21224	1	30.6256	1	1	0	1
4882	0	1	1	21224	1	53.6044	0	1		0
4850	1	1	1	21224	1	35.6359	1	1	1	1
4824	1	1	1	21224	1	48.7639	0	1	1	0
4706	1	1	1	21224	1	23.3539	0	1	0	0
4705	1	1	1	21224	0	77.3306	2	1	1	1
4668	1	1	1	21224	1	44.4435	0	1	1	1
4644	1	1	1	21224	1	46.2587	0	1	1	1
4634	0	1	1	21224	0	34.8583	2	1	1	1
4596	0	1	1	21224	1	50.8884	2	1	1	0
4587	1	1	1	21224	1	36.3587	0	1	1	1
4581	1	1	1	21224	1	24.3149	1	1	1	0
4534	1	1	1	21224	1	40.9117	1	1	0	1
4496	1	1	1	21224	1	21.1636	0	1	1	0
4479	0	1	1	21224	1	18.9678	1	1	0	0
4467	1	1	1	21224	0	20.5311	1	1	0	0
4430	1	1	1	21224	1	27.2717	1	1	0	0
4372	1	1	1	21224	0	31.8658	1	1	1	1
4305	0	1	1	21224	0	42.8775	1	1	1	1
4243	2	1	1	21224	1	69.5277	0	1	2	0
4234	1	1	1	21224	1	29.8207	0	1	1	1
4212	1	1	1	21224	1	34.1766	2	1	1	1
4148	1	1	1	21224	1	48.0219	0	1	0	0
4120	0	1	1	21224	1	26.9377	0	1	1	0
4119	1	1	1	21224	1	22.6913	1	1	1	0
4019	2	1	1	21224	1	51.3785	1	1	1	0
4016	1	1	1	21224	0	40.5859	1	1	0	1
3996	1	1	1	21224	0	28.1287	1	1	0	0
3979	0	1	1	21224	0	48.3915	0	1	1	1
3948	0	1	1	21224	1	22.5133	0	1	1	0
3928	1	1	1	21224	1	24.4627	1	1	1	0
3868	1	1	1	21224	1	47.948	0	1	1	0
3837	1	1	1	21224	1	39.7125	1	1	1	0
3823	2	1	1	21224	1	40.0821	1	1	1	0
3819	0	1	1	21224	0	46.6831	1	1	1	1
3760	2	1	1	21224	1	54.6475	0	1	1	1
3729	1	1	1	21224	1	37.1608	0	1	1	0
3705	1	1	1	21224	1	36.9062	1	1	1	1
3658	0	1	1	21224	0	33.3114	0	1	0	0
3652	0	1	1	21224	0	18.8227	1	1	1	0
3641	1	1	1	21224	1	44.2327	2	1	1	0
3622	1	1	1	21224	1	27.9233	2	1	1	0
3608	1	1	1	21224	0	46.0479	1	1	1	1
3509	2	1	1	21224	0	28.6626	0	1	1	0
3503	0	1	1	21224	0	63.0719	0	1	0	1
3403	1	1	1	21224	0	30.4257	2	1	1	1
3281	0	1	1	21224	1	57.2758	1	1	1	0
3258	2	1	1	21224	0	86.8474	0	1	1	0
3236	0	1	1	21224	0	19.3484	1	1	1	1
3177	1	1	1	21224	1	23.8905	2	1	1	1
3156	1	1	1	21224	1	40.553	2	1	0	1
3098	0	1	1	21224	1	65.7139	1	1	0	1
3069	0	1	1	21224	1	63.4004	1	1	1	1
3033	1	1	1	21224	0	37.0787	0	1	1	1
3032	2	1	1	21224	0	27.0582	0	1	1	0
2969	0	1	1	21224	1	21.1882	1	1	0	0
2870	0	1	1	21224	0	43.7782	1	1	1	1
2862	0	1	1	21224	0	34.2067	1	1	1	1
2861	1	1	1	21224	1	34.193	1	1	1	0
2799	0	1	1	21224	1	44.4189	1	1		0
2747	1	1	1	21224	1	70.2067	0	1		1
2733	0	1	1	21224	0	60.8296	1	1	0	0
2718	1	1	1	21224	0	39.3621	2	1	1	1
2686	1	1	1	21224	1	22.1355	2	1	0	0
2661	1	1	1	21224	1	22.987	2	1	1	0
2640	0	1	1	21224	0	30.8857	0	1	0	0
2634	0	1	1	21224	1	39.4196	2	1	0	0
2626	0	1	1	21224	1	27.6742	0	1	1	0
2525	0	1	1	21224	0	20.0602	1	1	1	1
2399	0	1	1	21224	0	25.8426	1	1	0	1
2389	1	1	1	21224	0	27.7153	1	1	1	1
2371	1	1	1	21224	0	30.7762	1	1	3	1
2370	0	1	1	21224	0	30.2204	0	1	0	0
2336	0	1	1	21224	0	48.6188	1	1	1	1
2183	0	1	1	21224	0	22.5736	2	1	0	0
2175	1	1	1	21224	1	25.7194	2	1	1	0
2145	1	1	1	21224	1	37.1882	1	1	1	1
2114	0	1	1	21224	1	31.0335	2	1	1	0
2074	0	1	1	21224	0	34.6639	1	1	1	1
2069	1	1	1	21224	1	36.3778	2	1	0	0
2066	2	1	1	21224	1	58.8063	0	1	1	0
2043	1	1	1	21224	0	22.9897	2	1	1	1
2026	1	1	1	21224	0	52.7474	0	1	1	1
2009	0	1	1	21224	0	30.1136	0	1	0	0
2005	0	1	1	21224	0	27.9343	1	1	0	1
1996	1	1	1	21224	0	38.4942	1	1	1	1
1982	0	1	1	21224	0	23.5948	1	1	0	1
1962	0	1	1	21224	0	18.0151	1	1	1	0
1953	0	1	1	21224	0	18.7707	1	1	3	0
1870	1	1	1	21224	1	30.2615	1	1	0	1
1785	1	1	1	21224	1	42.152	1	1	0	1
1763	1	1	1	21224	0	42.7899	2	1	1	1
1738	0	1	1	21224	1	57.5524	0	1	1	0
1656	0	1	1	21224	0	27.7426	0	1	1	0
1643	1	1	1	21224	1	27.885	2	1		0
1610	1	1	1	21224	1	48.9993	1	1	1	1
1586	0	1	1	21224	0	27.8275	0	1	1	1
1554	2	1	1	21224	0	60.7173	0	1	1	0
1537	0	1	1	21224	1	26.0233	0	1	0	1
1521	0	1	1	21224	0	56.3504	1	1	1	0
1467	2	1	1	21224	1	81.4127	1	1	2	1
1422	2	1	1	21224	1	53.3689	1	1	1	0
1334	2	1	1	21224	0	51.5373	0	1	1	0
1324	0	1	1	21224	0	61.8042	1	1	2	1
1261	1	1	1	21224	1	42.4887	1	1	1	1
1231	0	1	1	21224	0	47.2279	1	1	1	1
1208	1	1	1	21224	1	52.3395	0	1	1	0
1132	1	1	1	21224	1	29.6674	0	1	1	1
1099	1	1	1	21224	0	25.4784	2	1	1	0
1076	0	1	1	21224	1	52.2464	2	1	1	0
1025	1	1	1	21224	1	24.0164	2	1	1	0
954	1	1	1	21224	0	31.5428	1	1	1	1
935	1	1	1	21224	0	34.4723	1	1	1	1
885	1	1	1	21224	0	24.0219	1	1	0	1
838	0	1	1	21224	1	38.6393	1	1	1	1
654	0	1	1	21224	0	31.614	0	1	0	1
570	0	1	1	21224	1	41.1882	0	1	1	0
545	1	1	1	21224	0	29.525	0	1	1	0
534	0	1	1	21224	0	42.8118	0	1	1	1
520	1	1	1	21224	0	35.9288	1	1	0	1
460	2	1	1	21224	1	65.6016	2	1	2	0
420	0	1	1	21224	0	40.1451	1	1	0	1
363	1	1	1	21224	1	24.742	1	1	1	1
354	1	1	1	21224	1	57.2841	2	1	1	1
278	0	1	1	21224	1	37.7823	0	1	1	0
235	2	1	1	21224	1	36.1643	0	1	1	0
231	1	1	1	21224	1	38.2177	1	1	1	1
198	0	1	1	21224	0	41.692	1	1	1	1
194	1	1	1	21224	0	44.7611	1	1	0	1
145	2	1	1	21224	1	65.4702	1	1	2	1
86	2	1	1	21224	0	56.9938	1	1	1	0
85	0	1	1	21224	0	57.87	1	1	1	1
19	2	1	1	21224	1	74.1191	1	1	1	1
5220	0	1	1	21229	0	22.2149	1	1	1	0
5100	1	1	1	21229	1	42.4832	1	1	1	0
5068	1	1	1	21229	0	34.8966	1	1	1	0
4906	0	1	1	21229	1	44.8323	1	1	1	0
4773	0	1	1	21229	0	50.8008	1	1	0	1
4608	1	1	1	21229	1	46.8282	1	1	1	1
4515		1	1	21229	1	45.4784	1	1	1	1
4404	0	1	1	21229	0	28.0192	1	1	3	0
4191	1	1	1	21229	1	24.1971	1	1		1
4036	1	1	1	21229	1	19.4908	1	1	1	0
3807	2	1	1	21229	1	46.809	1	1	1	0
2808	0	1	1	21229	1	42.5298	1	1	1	1
2779	0	1	1	21229	0	48.5147	1	1	1	1
2578	1	1	1	21229	0	47.3895	1	1	3	1
2173	0	1	1	21229	1	49.4812	1	1	0	1
1945	1	1	1	21229	0	19.5291	1	1	1	0
1859	1	1	1	21229	0	29.9658	1	1	1	1
1801	1	1	1	21229	1	41.9493	1	1	1	1
1534	0	1	1	21229	0	31.9754	0	1	1	0
1418	1	1	1	21229	0	40.6845	1	1	1	1
1003	0	1	1	21229	1	32.0164	1	1	1	1
991	1	1	1	21229	1	34.3573	1	1	0	0
876	1	1	1	21229	1	33.3771	1	1	0	1
793	0	1	1	21229	0	37.4237	1	1	1	1
761	1	1	1	21229	1	40.5585	1	1	0	0
666	1	1	1	21229	0	62.3436	1	1	1	1
641	1	1	1	21229	0	26.6092	0	1	1	0
549	2	1	1	21229	0	22.371	0	1	1	1
34	0	1	1	21229	1	56.7036	1	1	1	1
5165	1	1	1	21231	1	42.0205	1	1	1	1
5046	0	1	1	21231	0	36.0219	1	1	0	0
4948	0	1	1	21231	0	24.6324	1	1	0	0
4945	1	1	1	21231	0	70.4887	0	1	2	0
4910	1	1	1	21231	0	45.0787	1	1	1	1
4893	2	1	1	21231	0	45.9849	1	1	1	1
4885	0	1	1	21231	0	31.1075	1	1	1	1
4808	1	1	1	21231	1	43.2964	1	1	0	0
4801	1	1	1	21231	1	45.3279	0	1	1	0
4763	0	1	1	21231	0	58.3984	1	1	1	1
4758	1	1	1	21231	1	50.204	1	1	1	0
4714	1	1	1	21231	0	20.3696	0	1	0	0
4626	0	1	1	21231	1	23.1704	0	1	0	0
4497	0	1	1	21231	0	25.1061	1	1	1	0
4476	0	1	1	21231	1	21.3306	0	1	1	0
4464	0	1	1	21231	0	20.5421	1	1	1	1
4456	1	1	1	21231	0	43.5346	1	1	1	0
4416	0	1	1	21231	1	26.2861	1	1	1	0
4363	0	1	1	21231	0	38.4832	1	1	1	1
4321	1	1	1	21231	1	47.3867	1	1	1	1
4118	0	1	1	21231	0	64.668	1	1	1	1
4043	0	1	1	21231	1	43.1157	1	1	1	1
4022	1	1	1	21231	1	22.5791	1	1	1	0
4013	1	1	1	21231	0	43.8248	0	1	1	1
3931	0	1	1	21231	0	45.2786	1	1	1	1
3926	1	1	1	21231	0	51.6441	1	1	1	1
3923	0	1	1	21231	0	24.9692	1	1	0	1
3882	0	1	1	21231	0	30.5982	1	1	3	0
3835	1	1	1	21231	1	38.5572	1	1	1	1
3822	1	1	1	21231	0	42.5517	1	1	1	1
3769	2	1	1	21231	1	64.5749	0	1	1	0
3688	0	1	1	21231	1	44.3149	0	1		1
3620	1	1	1	21231	1	36.9473	0	1	0	1
3588	0	1	1	21231	1	45.5934	1	1	0	0
3538	0	1	1	21231	1	47.4168	1	1	1	1
3535	1	1	1	21231	0	20.9692	1	1	1	0
3530	1	1	1	21231	1	49.0623	1	1	1	0
3492	1	1	1	21231	0	51.8385	0	1		1
3489	0	1	1	21231	1	19.1814	1	1	1	0
3480	0	1	1	21231	1	20.3997	0	1	1	0
3369	0	1	1	21231	1	36.2108	0	1	0	0
3352	0	1	1	21231	0	40.9993	1	1	1	1
3163	1	1	1	21231	1	29.9083	1	1	1	0
3162	1	1	1	21231	1	23.0363	0	1		0
3157	0	1	1	21231	1	24.8624	0	1	0	0
3058	2	1	1	21231	1	46.4531	1	1	1	0
2993	0	1	1	21231	0	28.0931	1	1	1	1
2904	0	1	1	21231	0	28.6708	0	1	1	0
2691	1	1	1	21231	1	26.6092	2	1	1	0
2648	0	1	1	21231	0	24.4517	0	1	0	0
2644	1	1	1	21231	1	37.8672	0	1	1	1
2567	1	1	1	21231	0	29.5387	1	1	0	1
2495	1	1	1	21231	1	40.0301	1	1	0	1
2395	1	1	1	21231	0	26.4011	1	1	0	1
2346	2	1	1	21231	1	66.371	1	1	1	0
2327	0	1	1	21231	0	47.7454	1	1	3	0
2326	0	1	1	21231	1	56.3532	0	1	1	0
2304	1	1	1	21231	0	39.0883	1	1	1	1
2302	1	1	1	21231	1	39.822	1	1	1	0
2299	0	1	1	21231	0	40.7447	1	1	1	1
2285	1	1	1	21231	0	43.5893	1	1	0	1
2258	1	1	1	21231	0	56.6598	1	1	1	1
2247	0	1	1	21231	0	51.0308	1	1	1	1
2204	1	1	1	21231	1	44.8323	1	1	1	0
1974	1	1	1	21231	0	37.128	1	1	1	1
1968	1	1	1	21231	0	43.9699	1	1	1	1
1954	0	1	1	21231	1	18.7707	1	1	1	0
1864	0	1	1	21231	0	30.4476	1	1	1	1
1830	2	1	1	21231	0	47.8932	0	1	1	1
1779	2	1	1	21231	1	44.8706	1	1	1	1
1682	2	1	1	21231	1	87.1348	0	1	1	0
1600	1	1	1	21231	0	33.0842	1	1	1	1
1541	1	1	1	21231	0	23.5893	0	1	1	1
1535	0	1	1	21231	1	38.7652	2	1	0	0
1448	0	1	1	21231	0	22.0561	1	1	1	1
1349	0	1	1	21231	1	29.1937	1	1	1	0
1346	0	1	1	21231	0	30.2094	1	1	1	1
1337	0	1	1	21231	0	53.7248	1	1	1	1
1328	0	1	1	21231	0	37.4401	0	1	1	1
1318	1	1	1	21231	1	63.0335	0	1	1	1
1282	0	1	1	21231	0	46.6502	1	1	0	1
1191	0	1	1	21231	1	72.9774	0	1	1	0
1065	1	1	1	21231	0	36.6516	0	1	0	0
1040	0	1	1	21231	1	46.6612	0	1	1	0
990	1	1	1	21231	0	59.5236	0	1	1	1
[truncated: 1,409 more rows]
